# Supplementary material for: Ethanol exposure disrupts extraembryonic microtubule cytoskeleton and embryonic blastomere cell adhesion, producing epiboly and gastrulation defects
Source: Biol Open. 2013 Aug 14;2(10):1013–21. doi: 10.1242/bio.20135546 (PMC3798184; doi:10.1242/bio.20135546)
Supplement: Supplementary Material [file supp_bio.20135546_Table_S1.xlsx]

## Sheet: JR01_2-way_ANOVA_contrasts_log2
Column ID	p-value (Group)	FDR (group)	p-value (treatment)	FDR (treatment)	Mean (alc)	Mean (cont)	p-value(alc vs. cont)	Fold-Change (alc vs. cont)	Frac Pres control	Frac Pres alc	Max Frac Pres	Gene Symbol	Gene Title	Representative Public ID	UniGene ID	Entrez Gene	Gene Ontology Biological Process	Gene Ontology Cellular Component	Gene Ontology Molecular Function	Pathway
Dr.25177.1.S1_at	0.115755	0.0905189	2.76677e-06	0.0141704	11.9431	11.1259	2.76677e-06	1.76187	1	1	1	calr	calreticulin	NM_131047.1	Dr.104606	30248	0006457 // protein folding // inferred from electronic annotation	0005783 // endoplasmic reticulum // inferred from electronic annotation	0005509 // calcium ion binding // inferred from electronic annotation /// 0051082 // unfolded protein binding // inferred from electronic annotation	---
Dr.26419.1.A1_at	0.0366844	0.053863	6.23163e-06	0.0141704	10.269	8.80021	6.23163e-06	2.76799	1	1	1	wu:fc70h04	wu:fc70h04	CD283436	---	325375	---	---	---	---
Dr.8346.1.A1_at	0.0504498	0.0627839	7.71378e-06	0.0141704	12.4896	11.7892	7.71378e-06	1.62492	1	1	1	zgc:92355	zgc:92355	BQ092706	Dr.75326	492345	---	0000785 // chromatin // inferred from electronic annotation /// 0005634 // nucleus // inferred from electronic annotation	0003677 // DNA binding // inferred from electronic annotation	---
Dr.20630.1.A1_at	0.00213253	0.0192395	1.25013e-05	0.0169825	11.0974	11.3798	1.25013e-05	-1.21619	1	1	1	zgc:153887	Zgc:153887	BU709760	Dr.75428	572011	0006457 // protein folding // inferred from electronic annotation	0016272 // prefoldin complex // inferred from electronic annotation	0051082 // unfolded protein binding // inferred from electronic annotation	---
Dr.517.1.A1_at	0.000708039	0.0132506	1.5362e-05	0.0169825	8.13651	8.84527	1.5362e-05	-1.6344	0.857143	0.571429	0.857143	wu:fa04a09	wu:fa04a09	AW420956	---	334800	---	---	---	---
Dr.24146.1.S1_at	0.115378	0.0901898	2.30104e-05	0.0211362	10.2986	8.9418	2.30104e-05	2.56124	0.928571	1	1	slc16a9b	solute carrier family 16 (monocarboxylic acid transporters), member 9b	BE016165	Dr.155074	445158	0055085 // transmembrane transport // inferred from electronic annotation	---	---	---
Dr.5488.2.A1_a_at	6.4003e-05	0.00736368	3.07027e-05	0.0241819	9.01214	9.79	3.07027e-05	-1.71458	1	1	1	zgc:194131	zgc:194131	AI545593	---	570354	0006869 // lipid transport // inferred from electronic annotation /// 0042157 // lipoprotein metabolic process // inferred from electronic annotation	0005576 // extracellular region // inferred from electronic annotation	0008289 // lipid binding // inferred from electronic annotation	---
Dr.9888.1.A1_at	0.00613899	0.0264048	5.45124e-05	0.0268994	9.96757	9.04342	5.45124e-05	1.89756	1	1	1	---	---	AW826614	Dr.130417	---	---	---	---	---
Dr.24219.5.S1_at	0.063849	0.0697042	5.99633e-05	0.0268994	15.0984	15.4968	5.99633e-05	-1.31803	1	1	1	ctssb.1	cathepsin S, b.1	AW115837	Dr.75553	554157	0006508 // proteolysis // inferred from electronic annotation	---	0004197 // cysteine-type endopeptidase activity // inferred from electronic annotation /// 0008233 // peptidase activity // inferred from electronic annotation /// 0008234 // cysteine-type peptidase activity // inferred from electronic annotation /// 0016787 // hydrolase activity // inferred from electronic annotation	---
Dr.1899.3.A1_at	1.12072e-05	0.00356116	6.02672e-05	0.0268994	8.8946	9.49614	6.02672e-05	-1.51734	1	0.857143	1	hes5	hairy and enhancer of split 5 (Drosophila)	AL729023	Dr.117051	359836	0001654 // eye development // inferred from direct assay /// 0001756 // somitogenesis // inferred from direct assay /// 0007219 // Notch signaling pathway // inferred from genetic interaction /// 0007420 // brain development // inferred from direct assay /// 0045449 // regulation of transcription // inferred from electronic annotation	0005634 // nucleus // inferred from electronic annotation	0030528 // transcription regulator activity // inferred from electronic annotation	---
Dr.13967.1.A1_at	0.18232	0.111988	6.11678e-05	0.0268994	11.4295	11.0376	6.11678e-05	1.31206	1	1	1	zgc:92822	zgc:92822	BI843129	Dr.81885	100003670	0055114 // oxidation reduction // inferred from electronic annotation	---	0008113 // peptide-methionine-(S)-S-oxide reductase activity // inferred from electronic annotation	---
Dr.10210.1.A1_at	7.41791e-05	0.00754726	6.15397e-05	0.0268994	9.1556	8.75199	6.15397e-05	1.32281	0.928571	0.857143	0.928571	wu:fi36c02	wu:fi36c02	BI705706	---	334211	---	---	---	---
Dr.26430.1.A1_at	2.20622e-06	0.00172339	6.47615e-05	0.0268994	11.5969	11.2424	6.47615e-05	1.27847	1	1	1	rcc1	regulator of chromosome condensation 1	CD015413	Dr.77012	406457	---	---	---	---
Dr.12263.1.A1_at	6.12554e-05	0.00736368	6.82787e-05	0.0268994	8.86213	9.43462	6.82787e-05	-1.48709	1	0.857143	1	LOC402824	hypothetical protein LOC402824	BI671139	Dr.12263	402824	---	---	---	---
Dr.8835.2.S1_at	0.0139511	0.0360707	0.000119863	0.041713	10.59	11.0027	0.000119863	-1.33118	1	1	1	zgc:162345	zgc:162345	CB363117	Dr.8658	504061	0006306 // DNA methylation // inferred from electronic annotation /// 0006333 // chromatin assembly or disassembly // inferred from electronic annotation	0000785 // chromatin // inferred from electronic annotation /// 0005634 // nucleus // inferred from electronic annotation	0003677 // DNA binding // inferred from electronic annotation /// 0003682 // chromatin binding // inferred from electronic annotation	---
Dr.25594.1.A1_at	0.00467522	0.0245433	0.000126034	0.041713	10.0458	9.74711	0.000126034	1.23	1	1	1	zp3a.1	zona pellucida glycoprotein 3a.1	BM141117	Dr.47407	407714	---	---	---	---
Dr.9557.1.S1_at	0.000660412	0.0131594	0.000144089	0.041713	11.5512	10.9713	0.000144089	1.49474	1	1	1	zgc:101826	zgc:101826	BI979906	Dr.81584	447939	0006457 // protein folding // inferred from electronic annotation	---	0003755 // peptidyl-prolyl cis-trans isomerase activity // inferred from electronic annotation /// 0016853 // isomerase activity // inferred from electronic annotation	---
Dr.10318.1.A1_at	0.408249	0.171857	0.000151586	0.041713	10.1291	8.26149	0.000151586	3.64914	0.714286	1	1	wu:fd13f06	wu:fd13f06	BE605911	---	325842	---	---	---	---
Dr.19923.1.A1_at	0.0664802	0.0708439	0.000158018	0.041713	10.9151	10.1411	0.000158018	1.70996	1	1	1	zgc:153328	zgc:153328	BU710305	Dr.88299	751730	0006412 // translation // inferred from electronic annotation	0015934 // large ribosomal subunit // inferred from electronic annotation	0003735 // structural constituent of ribosome // inferred from electronic annotation	---
Dr.10315.1.S1_at	0.262118	0.136481	0.000160857	0.041713	10.7715	10.0935	0.000160857	1.59984	1	1	1	LOC798703	similar to gemin 7	BM572096	---	798703	---	---	---	---
Dr.4874.1.S1_at	0.0116201	0.0333799	0.000171279	0.041713	11.0134	11.4383	0.000171279	-1.34245	1	1	1	rab1a	RAB1A, member RAS oncogene family	BC050239.1	Dr.77140	368883	0006355 // regulation of transcription, DNA-dependent // inferred from electronic annotation /// 0007264 // small GTPase mediated signal transduction // inferred from electronic annotation /// 0015031 // protein transport // inferred from electronic annotation	0005622 // intracellular // inferred from electronic annotation	0000166 // nucleotide binding // inferred from electronic annotation /// 0005524 // ATP binding // inferred from electronic annotation /// 0005525 // GTP binding // inferred from electronic annotation /// 0008134 // transcription factor binding // inferred from electronic annotation	---
Dr.2167.1.A1_at	0.0459015	0.0593919	0.00017261	0.041713	9.41057	9.86747	0.00017261	-1.37259	1	1	1	LOC100148523 /// zgc:153454	hypothetical protein LOC100148523 /// zgc:153454	AI667411	Dr.36004	100148523 /// 564707	0006350 // transcription // inferred from electronic annotation /// 0006357 // regulation of transcription from RNA polymerase II promoter // inferred from electronic annotation /// 0045449 // regulation of transcription // inferred from electronic annotation	0005634 // nucleus // inferred from electronic annotation /// 0016592 // mediator complex // inferred from electronic annotation	0016455 // RNA polymerase II transcription mediator activity // inferred from electronic annotation	---
Dr.26116.1.S1_at	0.0185505	0.0411282	0.000174434	0.041713	12.5345	12.008	0.000174434	1.44039	1	1	1	hspa5	heat shock protein 5	BC052971.1	Dr.67791	378848	0006950 // response to stress // inferred from electronic annotation	0005576 // extracellular region // inferred from direct assay /// 0005783 // endoplasmic reticulum // inferred from electronic annotation	0000166 // nucleotide binding // inferred from electronic annotation /// 0005524 // ATP binding // inferred from electronic annotation	---
Dr.26474.1.S1_at	0.000389631	0.0114154	0.000192668	0.042787	10.5971	10.1235	0.000192668	1.38861	1	1	1	zgc:64227	zgc:64227	BC053314.1	Dr.82397	393364	---	---	---	---
Dr.25189.1.S1_at	0.00837362	0.0303984	0.000193578	0.042787	13.2579	13.5578	0.000193578	-1.23106	1	1	1	vcp	valosin containing protein	BQ262358	Dr.75122	327197	0006810 // transport // inferred from electronic annotation /// 0007049 // cell cycle // inferred from electronic annotation	0005634 // nucleus // inferred from electronic annotation /// 0005737 // cytoplasm // inferred from electronic annotation /// 0005829 // cytosol // inferred from electronic annotation	0000166 // nucleotide binding // inferred from electronic annotation /// 0005488 // binding // inferred from electronic annotation /// 0005524 // ATP binding // inferred from electronic annotation /// 0008289 // lipid binding // inferred from electronic annotation /// 0016787 // hydrolase activity // inferred from electronic annotation /// 0017111 // nucleoside-triphosphatase activity // inferred…	---
Dr.20008.2.A1_at	0.0810581	0.0767512	0.000206803	0.0438983	16.002	15.6168	0.000206803	1.30598	1	1	1	zgc:92061	zgc:92061	BG302923	Dr.32396	436656	---	0005882 // intermediate filament // inferred from electronic annotation	0005198 // structural molecule activity // inferred from electronic annotation	---
Dr.5578.2.S1_a_at	0.288187	0.142837	0.000278806	0.0541965	13.82	12.9645	0.000278806	1.8094	1	1	1	odc1	ornithine decarboxylase 1	AB069857.1	Dr.78653	114426	0006596 // polyamine biosynthetic process // inferred from electronic annotation /// 0042462 // eye photoreceptor cell development // inferred from mutant phenotype	---	0003824 // catalytic activity // inferred from electronic annotation /// 0004586 // ornithine decarboxylase activity // inferred from electronic annotation /// 0016829 // lyase activity // inferred from electronic annotation /// 0016831 // carboxy-lyase activity // inferred from electronic annotation	---
Dr.18853.1.A1_at	0.712321	0.235034	0.000293477	0.0541965	10.839	8.83829	0.000293477	4.00198	1	1	1	wu:fc22g01	wu:fc22g01	BI883993	---	324246	---	---	---	---
Dr.8146.1.S1_at	0.274128	0.13944	0.000298699	0.0541965	11.9801	11.5533	0.000298699	1.3442	1	1	1	gbp	glycogen synthase kinase binding protein	NM_131442.1	Dr.81277	30719	---	---	0016301 // kinase activity // inferred from electronic annotation	---
Dr.26390.1.A1_at	0.0186137	0.0411282	0.000311651	0.0541965	8.96663	9.29478	0.000311651	-1.2554	1	1	1	wu:fb25b09	wu:fb25b09	AL714188	Dr.75159	562900	---	---	---	---
Dr.25141.1.A1_at	0.0408791	0.0564837	0.00031325	0.0541965	13.2403	13.5016	0.00031325	-1.19863	1	1	1	sfrs1l	splicing factor, arginine/serine-rich 1, like	BM095373	Dr.155040	406288	0006397 // mRNA processing // inferred from electronic annotation /// 0008380 // RNA splicing // inferred from electronic annotation	0005634 // nucleus // inferred from electronic annotation	0000166 // nucleotide binding // inferred from electronic annotation /// 0003676 // nucleic acid binding // inferred from electronic annotation /// 0003723 // RNA binding // inferred from electronic annotation	---
Dr.5605.2.S1_x_at	0.00156734	0.0171126	0.000327178	0.0541965	13.9745	13.7014	0.000327178	1.2084	1	1	1	tubb2c	tubulin, beta 2c	BM141612	Dr.150227	336681	0007017 // microtubule-based process // inferred from electronic annotation /// 0007018 // microtubule-based movement // inferred from electronic annotation /// 0051258 // protein polymerization // inferred from electronic annotation	0005874 // microtubule // inferred from electronic annotation /// 0043234 // protein complex // inferred from electronic annotation	0000166 // nucleotide binding // inferred from electronic annotation /// 0003924 // GTPase activity // inferred from electronic annotation /// 0005198 // structural molecule activity // inferred from electronic annotation /// 0005525 // GTP binding // inferred from electronic annotation	---
Dr.3956.1.A1_at	0.000987619	0.0148413	0.00034109	0.0541965	10.6821	10.2961	0.00034109	1.30673	1	1	1	id:ibd1072	id:ibd1072	AI942844	---	338161	---	---	---	---
Dr.16713.1.S1_at	0.0110519	0.0332495	0.000341198	0.0541965	9.11346	8.60311	0.000341198	1.42439	1	1	1	galcb	galactosylceramidase b	BC049316.1	Dr.16713	406385	0005975 // carbohydrate metabolic process // inferred from electronic annotation /// 0006683 // galactosylceramide catabolic process // inferred from electronic annotation	---	0003824 // catalytic activity // inferred from electronic annotation /// 0004336 // galactosylceramidase activity // inferred from electronic annotation /// 0043169 // cation binding // inferred from electronic annotation	---
Dr.18450.1.A1_at	0.0190064	0.0415028	0.000352122	0.0541965	9.62696	10.1498	0.000352122	-1.43674	1	1	1	zgc:123105	zgc:123105	BQ263913	Dr.79894	664766	---	---	---	---
Dr.3957.1.S1_at	0.499255	0.191374	0.000361931	0.0541965	10.5457	9.98393	0.000361931	1.47608	1	1	1	pop5	processing of precursor 5, ribonuclease P/MRP subunit (S. cerevisiae)	BM777242	Dr.39115	541421	0008033 // tRNA processing // inferred from electronic annotation /// 0016070 // RNA metabolic process // inferred from electronic annotation	0005634 // nucleus // inferred from electronic annotation /// 0005730 // nucleolus // inferred from electronic annotation	0004526 // ribonuclease P activity // inferred from electronic annotation /// 0004540 // ribonuclease activity // inferred from electronic annotation /// 0016787 // hydrolase activity // inferred from electronic annotation	---
Dr.9785.1.A1_at	4.27186e-05	0.00587614	0.000364479	0.0541965	9.85534	10.235	0.000364479	-1.30108	1	0.928571	1	ddx42	DEAD (Asp-Glu-Ala-Asp) box polypeptide 42	AW777808	Dr.81895	503932	---	---	0003676 // nucleic acid binding // inferred from electronic annotation /// 0004386 // helicase activity // inferred from electronic annotation /// 0005524 // ATP binding // inferred from electronic annotation /// 0008026 // ATP-dependent helicase activity // inferred from electronic annotation	---
Dr.20131.8.S1_at	0.00193343	0.018175	0.000390326	0.0541965	12.2282	11.8346	0.000390326	1.31365	1	1	1	zgc:92164	zgc:92164	AL714812	Dr.77190	447815	0006464 // protein modification process // inferred from electronic annotation	---	0000166 // nucleotide binding // inferred from electronic annotation /// 0003824 // catalytic activity // inferred from electronic annotation /// 0005524 // ATP binding // inferred from electronic annotation /// 0030145 // manganese ion binding // inferred from electronic annotation /// 0046872 // metal ion binding // inferred from electronic annotation	---
Dr.16740.1.A1_at	0.00922059	0.031811	0.000397474	0.0541965	9.31768	8.6206	0.000397474	1.62122	0.714286	1	1	---	---	BI981268	Dr.83180	---	---	---	---	---
Dr.6963.1.A1_at	0.0111269	0.0332495	0.000403061	0.0541965	13.766	13.3362	0.000403061	1.34706	1	1	1	calm2a	calmodulin 2a (phosphorylase kinase, delta)	AW280096	Dr.6963	336121	---	---	0005509 // calcium ion binding // inferred from electronic annotation /// 0005509 // calcium ion binding // non-traceable author statement	---
Dr.16819.1.S1_at	0.000990244	0.0148413	0.00040346	0.0541965	10.7542	10.4849	0.00040346	1.20528	1	1	1	LOC799971	hypothetical LOC799971	BM037588	Dr.16819	799971	---	---	---	---
Dr.2648.1.A1_at	0.00113639	0.0160419	0.000428005	0.0553886	12.4106	12.1406	0.000428005	1.20583	1	1	1	arpp19a	cAMP-regulated phosphoprotein 19a	BI879038	Dr.2648	393603	0045722 // positive regulation of gluconeogenesis // inferred from sequence or structural similarity	---	0005102 // receptor binding // inferred from sequence or structural similarity /// 0015459 // potassium channel regulator activity // inferred from sequence or structural similarity	---
Dr.10711.1.S2_at	0.00512162	0.0252168	0.000434521	0.0553886	9.58496	9.88139	0.000434521	-1.2281	1	1	1	ctbp1	C-terminal binding protein 1	BC045280.1	Dr.155059	65229	0008152 // metabolic process // inferred from electronic annotation	---	0003824 // catalytic activity // inferred from electronic annotation /// 0005488 // binding // inferred from electronic annotation /// 0016616 // oxidoreductase activity, acting on the CH-OH group of donors, NAD or NADP as acceptor // inferred from electronic annotation /// 0048037 // cofactor binding // inferred from electronic annotation /// 0051287 // NAD or NADH binding // inferred from elect…	---
Dr.21842.1.S1_at	0.000131639	0.0081265	0.000441747	0.0553886	9.94503	10.3645	0.000441747	-1.33746	1	1	1	---	---	AI942585	Dr.79403	---	---	---	---	---
Dr.10150.1.S1_at	0.00251484	0.020143	0.000481873	0.0590588	9.80337	8.97127	0.000481873	1.78028	0.857143	1	1	---	---	BQ618215	---	---	0010038 // response to metal ion // inferred from electronic annotation	---	---	---
Dr.19506.1.A1_at	0.0132854	0.0351975	0.000503311	0.0602921	10.4258	10.105	0.000503311	1.24899	1	1	1	med18	mediator of RNA polymerase II transcription, subunit 18 homolog (yeast)	BC053113.1	Dr.19506	393306	0006350 // transcription // inferred from electronic annotation /// 0006357 // regulation of transcription from RNA polymerase II promoter // inferred from electronic annotation /// 0045449 // regulation of transcription // inferred from electronic annotation	0005634 // nucleus // inferred from electronic annotation /// 0016592 // mediator complex // inferred from electronic annotation	0016455 // RNA polymerase II transcription mediator activity // inferred from electronic annotation	---
Dr.25759.2.A1_a_at	0.123545	0.093367	0.000522819	0.0613556	12.4768	12.1524	0.000522819	1.25214	1	1	1	ak2	adenylate kinase 2	BI882467	Dr.61277	321793	0002521 // leukocyte differentiation // inferred from mutant phenotype /// 0006139 // nucleobase, nucleoside, nucleotide and nucleic acid metabolic process // inferred from electronic annotation	0005739 // mitochondrion // inferred from electronic annotation /// 0005758 // mitochondrial intermembrane space // inferred from electronic annotation	0000166 // nucleotide binding // inferred from electronic annotation /// 0004017 // adenylate kinase activity // inferred from electronic annotation /// 0005524 // ATP binding // inferred from electronic annotation /// 0016301 // kinase activity // inferred from electronic annotation /// 0016740 // transferase activity // inferred from electronic annotation /// 0016776 // phosphotransferase activ…	---
Dr.19223.2.S1_at	0.037273	0.0542625	0.000545948	0.0622404	13.287	12.5573	0.000545948	1.65828	1	1	1	vdac1	voltage-dependent anion channel 1	BU709734	Dr.132832	334582	0006810 // transport // inferred from electronic annotation /// 0006820 // anion transport // inferred from electronic annotation /// 0055085 // transmembrane transport // inferred from electronic annotation	0005741 // mitochondrial outer membrane // inferred from electronic annotation /// 0016020 // membrane // inferred from electronic annotation /// 0016021 // integral to membrane // inferred from electronic annotation	0008308 // voltage-gated anion channel activity // inferred from electronic annotation	---
Dr.3685.1.S1_at	0.00231514	0.0196649	0.000572836	0.0622404	12.3009	11.9683	0.000572836	1.25928	1	1	1	ostc	oligosaccharyltransferase complex subunit	BC049047.1	Dr.3685	393239	---	0016020 // membrane // inferred from electronic annotation /// 0016021 // integral to membrane // inferred from electronic annotation	---	---
Dr.17604.1.A1_at	0.00250236	0.020143	0.00059975	0.0622404	9.42989	8.58033	0.00059975	1.80194	0.857143	1	1	isoc1	isochorismatase domain containing 1	BQ074535	Dr.79345	559897	0008152 // metabolic process // inferred from electronic annotation	---	0003824 // catalytic activity // inferred from electronic annotation	---
Dr.16258.1.S1_at	0.127434	0.0942906	0.000613609	0.0622404	8.91954	7.95661	0.000613609	1.94926	0.571429	1	1	zgc:55557	zgc:55557	BC045383.1	Dr.81681	394088	---	---	---	---
Dr.93.1.A1_a_at	0.0567383	0.0661097	0.00062228	0.0622404	12.8528	13.1434	0.00062228	-1.2231	1	1	1	znf207a	zinc finger protein 207, a	CD015585	Dr.75339	406478	---	0005622 // intracellular // inferred from electronic annotation	0008270 // zinc ion binding // inferred from electronic annotation	---
Dr.17330.1.A1_at	0.0024527	0.020143	0.00064406	0.0622404	10.8808	10.6125	0.00064406	1.20437	1	1	1	zcchc8	zinc finger, CCHC domain containing 8	BM861594	Dr.17330	553372	---	---	0003676 // nucleic acid binding // inferred from electronic annotation /// 0008270 // zinc ion binding // inferred from electronic annotation /// 0046872 // metal ion binding // inferred from electronic annotation	---
Dr.17254.1.A1_at	0.565747	0.205706	0.000644422	0.0622404	9.1478	8.61233	0.000644422	1.44942	1	1	1	zgc:136263	zgc:136263	BM956850	Dr.75556	678635	---	0005634 // nucleus // inferred from electronic annotation /// 0005737 // cytoplasm // inferred from electronic annotation	---	---
Dr.511.1.A1_at	0.00654067	0.027121	0.000644775	0.0622404	8.9385	8.27563	0.000644775	1.58322	0.5	0.857143	0.857143	zgc:101123	zgc:101123	AA495149	Dr.75318	445502	---	---	---	---
Dr.21742.1.A1_at	0.41928	0.174356	0.000647857	0.0622404	10.0168	10.9082	0.000647857	-1.85499	1	1	1	wu:fc51a12	wu:fc51a12	AI793555	---	324998	---	---	---	---
Dr.9220.1.S1_at	0.000180811	0.00905913	0.000651096	0.0622404	11.6958	11.9406	0.000651096	-1.1849	1	1	1	mak16	MAK16 homolog (S. cerevisiae)	NM_173239.1	Dr.76904	192312	0007275 // multicellular organismal development // inferred from electronic annotation	0005634 // nucleus // inferred from electronic annotation /// 0005730 // nucleolus // inferred from electronic annotation	---	---
Dr.5008.1.S1_at	0.0152217	0.0374311	0.000660493	0.0622404	13.1628	12.9325	0.000660493	1.17306	1	1	1	zgc:92045	zgc:92045	AI584536	Dr.105601	436663	---	---	---	---
Dr.9210.2.S1_a_at	0.0173629	0.0398691	0.000666216	0.0622404	11.0225	10.4237	0.000666216	1.51446	1	1	1	LOC554736	hypothetical LOC554736	CB363608	---	554736	0008652 // cellular amino acid biosynthetic process // inferred from electronic annotation /// 0009086 // methionine biosynthetic process // inferred from electronic annotation /// 0019509 // methionine salvage // inferred from electronic annotation /// 0019509 // methionine salvage // inferred from sequence or structural similarity /// 0055114 // oxidation reduction // inferred from electronic a…	0005634 // nucleus // inferred from sequence or structural similarity /// 0005737 // cytoplasm // inferred from sequence or structural similarity /// 0005886 // plasma membrane // inferred from sequence or structural similarity	0005515 // protein binding // inferred from sequence or structural similarity /// 0016151 // nickel ion binding // inferred from electronic annotation /// 0016491 // oxidoreductase activity // inferred from electronic annotation /// 0016491 // oxidoreductase activity // inferred from sequence or structural similarity /// 0016702 // oxidoreductase activity, acting on single donors with incorporati…	---
Dr.258.1.S1_at	6.61436e-05	0.00736368	0.00072609	0.0667169	14.6594	14.3117	0.00072609	1.27257	1	1	1	pou5f1	POU domain, class 5, transcription factor 1	NM_131112.1	Dr.258	30333	0001706 // endoderm formation // inferred from mutant phenotype /// 0006350 // transcription // inferred from electronic annotation /// 0006355 // regulation of transcription, DNA-dependent // inferred from electronic annotation /// 0007275 // multicellular organismal development // inferred from electronic annotation /// 0007398 // ectoderm development // inferred from mutant phenotype /// 00074…	0005634 // nucleus // inferred from electronic annotation	0003677 // DNA binding // inferred from electronic annotation /// 0003700 // transcription factor activity // inferred from electronic annotation /// 0003700 // transcription factor activity // inferred from genetic interaction /// 0030528 // transcription regulator activity // inferred from electronic annotation /// 0043565 // sequence-specific DNA binding // inferred from electronic annotation	---
Dr.26475.1.S1_at	0.0176272	0.0400918	0.000743812	0.0669532	10.3682	10.0075	0.000743812	1.28401	1	1	1	mif4gda	MIF4G domain containing a	BC053283.1	Dr.26475	393355	0006417 // regulation of translation // inferred from electronic annotation /// 0016070 // RNA metabolic process // inferred from electronic annotation	0005634 // nucleus // inferred from electronic annotation /// 0005737 // cytoplasm // inferred from electronic annotation	0005488 // binding // inferred from electronic annotation /// 0005515 // protein binding // inferred from electronic annotation	---
Dr.15472.1.S1_at	0.0595679	0.0674884	0.00076324	0.0669532	11.3045	11.607	0.00076324	-1.23327	1	1	1	ttk	ttk protein kinase	NM_175042.2	Dr.80755	317763	0006468 // protein amino acid phosphorylation // inferred from electronic annotation /// 0007049 // cell cycle // inferred from electronic annotation /// 0007060 // male meiosis chromosome segregation // inferred from mutant phenotype /// 0007093 // mitotic cell cycle checkpoint // inferred from mutant phenotype /// 0009790 // embryonic development // inferred from mutant phenotype /// 0016321 //…	---	0000166 // nucleotide binding // inferred from electronic annotation /// 0000287 // magnesium ion binding // inferred from electronic annotation /// 0004672 // protein kinase activity // inferred from electronic annotation /// 0004674 // protein serine/threonine kinase activity // inferred from electronic annotation /// 0004713 // protein tyrosine kinase activity // inferred from electronic annot…	---
Dr.2891.1.S1_at	0.000254491	0.0110592	0.000764843	0.0669532	10.8122	10.3908	0.000764843	1.33918	1	1	1	wu:fb10b08	wu:fb10b08	BI846574	Dr.76698	568517	---	---	---	---
Dr.5312.1.S1_at	0.0824571	0.0775429	0.000778024	0.067027	10.33	8.95356	0.000778024	2.59629	1	1	1	abat	4-aminobutyrate aminotransferase	BC045433.1	Dr.76989	378968	0009448 // gamma-aminobutyric acid metabolic process // inferred from electronic annotation	---	0003824 // catalytic activity // inferred from electronic annotation /// 0003867 // 4-aminobutyrate transaminase activity // inferred from electronic annotation /// 0008483 // transaminase activity // inferred from electronic annotation /// 0016740 // transferase activity // inferred from electronic annotation /// 0030170 // pyridoxal phosphate binding // inferred from electronic annotation	---
Dr.13152.1.A1_at	0.000962592	0.0148413	0.000820556	0.0686344	11.6678	11.9169	0.000820556	-1.18846	1	1	1	LOC553425	hypothetical protein LOC553425	BI883935	---	553425	---	---	---	---
Dr.8587.1.A2_at	0.00457267	0.0244627	0.000824913	0.0686344	9.62981	8.81848	0.000824913	1.75483	1	1	1	igfbp1a	insulin-like growth factor binding protein 1a	AL910822	Dr.76315	317638	0001558 // regulation of cell growth // inferred from electronic annotation /// 0001666 // response to hypoxia // inferred from mutant phenotype /// 0008285 // negative regulation of cell proliferation // inferred from direct assay	0005576 // extracellular region // inferred from electronic annotation	0005520 // insulin-like growth factor binding // inferred from electronic annotation /// 0031994 // insulin-like growth factor I binding // inferred from direct assay /// 0031995 // insulin-like growth factor II binding // inferred from direct assay	---
Dr.2518.1.A1_at	0.0288498	0.0490008	0.0008342	0.0686344	11.4418	11.1059	0.0008342	1.26217	1	1	1	wu:fb51f10	wu:fb51f10	AA495160	---	322152	---	---	---	---
Dr.5588.1.S1_at	0.00346822	0.0221196	0.000857118	0.0690423	9.53015	10.0201	0.000857118	-1.40439	1	1	1	hspa4l	heat shock protein 4, like	BC051152.1	Dr.78661	335865	0006950 // response to stress // inferred from electronic annotation	---	0000166 // nucleotide binding // inferred from electronic annotation /// 0005524 // ATP binding // inferred from electronic annotation	---
Dr.8822.1.A1_at	0.0042298	0.0235616	0.00086449	0.0690423	9.89751	10.442	0.00086449	-1.45853	1	1	1	zeb2a	zinc finger E-box binding homeobox 2a	BI880128	Dr.67155	100003889	0001756 // somitogenesis // inferred from genetic interaction /// 0001756 // somitogenesis // inferred from mutant phenotype /// 0009953 // dorsal/ventral pattern formation // inferred from genetic interaction /// 0009953 // dorsal/ventral pattern formation // inferred from mutant phenotype /// 0014029 // neural crest formation // inferred from genetic interaction /// 0014029 // neural crest form…	0005622 // intracellular // inferred from electronic annotation	0003676 // nucleic acid binding // inferred from electronic annotation /// 0008270 // zinc ion binding // inferred from electronic annotation	---
Dr.6386.1.A1_at	0.000758901	0.0133558	0.000895943	0.0696293	7.89771	7.47635	0.000895943	1.33919	0.142857	0.428571	0.428571	suv39h1a	suppressor of variegation 3-9 homolog 1a	AW165133	Dr.80633	445198	0006333 // chromatin assembly or disassembly // inferred from electronic annotation /// 0006350 // transcription // inferred from electronic annotation /// 0007049 // cell cycle // inferred from electronic annotation /// 0016568 // chromatin modification // inferred from electronic annotation /// 0030154 // cell differentiation // inferred from electronic annotation /// 0031017 // exocrine pancre…	0000775 // chromosome, centromeric region // inferred from electronic annotation /// 0000785 // chromatin // inferred from electronic annotation /// 0005634 // nucleus // inferred from electronic annotation /// 0005694 // chromosome // inferred from electronic annotation	0003682 // chromatin binding // inferred from electronic annotation /// 0008168 // methyltransferase activity // inferred from electronic annotation /// 0008270 // zinc ion binding // inferred from electronic annotation /// 0016740 // transferase activity // inferred from electronic annotation /// 0018024 // histone-lysine N-methyltransferase activity // inferred from electronic annotation	---
Dr.4351.1.A1_at	0.0798088	0.0762614	0.000901123	0.0696293	9.99244	10.331	0.000901123	-1.26453	1	1	1	strn3	striatin, calmodulin binding protein 3	BQ481011	Dr.105401	563124	---	---	---	---
Dr.616.1.S1_at	0.0262401	0.0472579	0.000924642	0.0696293	8.82063	7.9776	0.000924642	1.79382	0.142857	0.571429	0.571429	six3a	sine oculis homeobox homolog 3a	NM_131362.1	Dr.616	30635	0006355 // regulation of transcription, DNA-dependent // inferred from electronic annotation /// 0007420 // brain development // inferred from mutant phenotype /// 0045449 // regulation of transcription // inferred from electronic annotation	0005634 // nucleus // inferred from electronic annotation	0003677 // DNA binding // inferred from electronic annotation /// 0003700 // transcription factor activity // inferred from electronic annotation /// 0043565 // sequence-specific DNA binding // inferred from electronic annotation	---
Dr.705.1.A1_at	0.00261184	0.0201777	0.000925731	0.0696293	13.1919	13.345	0.000925731	-1.11196	1	1	1	rnps1	RNA binding protein S1, serine-rich domain	AL906972	Dr.75879	327020	0006397 // mRNA processing // inferred from electronic annotation /// 0008380 // RNA splicing // inferred from electronic annotation	0005634 // nucleus // inferred from electronic annotation /// 0005737 // cytoplasm // inferred from electronic annotation /// 0016607 // nuclear speck // inferred from electronic annotation	0000166 // nucleotide binding // inferred from electronic annotation /// 0003676 // nucleic acid binding // inferred from electronic annotation /// 0003723 // RNA binding // inferred from electronic annotation	---
Dr.17429.1.S1_at	0.0015141	0.0171126	0.000940211	0.0696293	9.27628	8.9376	0.000940211	1.2646	1	1	1	slc2a8l	solute carrier family 2 (facilitated glucose transporter), member 8-like	BC049409.1	Dr.82374	373140	0006810 // transport // inferred from electronic annotation /// 0008643 // carbohydrate transport // inferred from electronic annotation /// 0055085 // transmembrane transport // inferred from electronic annotation	0016020 // membrane // inferred from electronic annotation /// 0016021 // integral to membrane // inferred from electronic annotation	0005215 // transporter activity // inferred from electronic annotation /// 0022891 // substrate-specific transmembrane transporter activity // inferred from electronic annotation	---
Dr.7908.1.S2_at	0.00500388	0.0251553	0.000972464	0.0696293	12.1881	11.8512	0.000972464	1.26305	1	1	1	calm1a	calmodulin 1a	BC053150.1	Dr.76175	406660	---	---	0005509 // calcium ion binding // inferred from electronic annotation /// 0005509 // calcium ion binding // non-traceable author statement	---
Dr.18465.1.A1_at	1.34794e-06	0.00157913	0.000977925	0.0696293	7.70245	7.20436	0.000977925	1.41235	0.214286	0.714286	0.714286	zdhhc3	zinc finger, DHHC-type containing 3	BQ264091	Dr.86298	436998	---	---	0008270 // zinc ion binding // inferred from electronic annotation /// 0046872 // metal ion binding // inferred from electronic annotation	---
Dr.1660.1.A1_at	0.0024935	0.020143	0.000978951	0.0696293	10.598	10.1216	0.000978951	1.39126	1	1	1	zgc:152683	zgc:152683	AI974162	Dr.77830	777734	---	---	0008270 // zinc ion binding // inferred from electronic annotation /// 0046872 // metal ion binding // inferred from electronic annotation	---
Dr.728.4.S1_at	0.00173315	0.0175967	0.000985044	0.0696293	10.5215	11.59	0.000985044	-2.09728	1	1	1	zgc:193613	zgc:193613	CD014332	Dr.104720	322327	---	---	---	---
Dr.4042.1.A1_at	0.021269	0.0435579	0.00102178	0.0709901	12.7367	12.2636	0.00102178	1.38809	1	1	1	zgc:158367	zgc:158367	BM185281	Dr.104513	571403	---	0005622 // intracellular // inferred from electronic annotation	0008270 // zinc ion binding // inferred from electronic annotation	---
Dr.7908.1.S1_at	0.0102115	0.0319871	0.00102807	0.0709901	13.3452	12.9767	0.00102807	1.29099	1	1	1	calm1a	calmodulin 1a	AW281818	Dr.76175	406660	---	---	0005509 // calcium ion binding // inferred from electronic annotation /// 0005509 // calcium ion binding // non-traceable author statement	---
Dr.13930.1.S1_at	0.0250155	0.0463073	0.00104618	0.0714751	13.1655	12.7945	0.00104618	1.29325	1	1	1	---	---	BI842237	Dr.123193	---	---	---	---	---
Dr.13604.1.S1_at	0.000811769	0.0138659	0.00106711	0.0719483	11.7103	11.0027	0.00106711	1.6331	1	1	1	gyg1	glycogenin 1	BM533995	Dr.13604	406831	---	---	0016757 // transferase activity, transferring glycosyl groups // inferred from electronic annotation	---
Dr.20192.1.A1_at	0.00643465	0.0269099	0.00109382	0.07241	11.5684	11.7502	0.00109382	-1.13426	1	1	1	usp5	ubiquitin specific protease 5	AW171454	Dr.20192	406618	0006511 // ubiquitin-dependent protein catabolic process // inferred from electronic annotation /// 0019941 // modification-dependent protein catabolic process // inferred from electronic annotation	---	0004221 // ubiquitin thiolesterase activity // inferred from electronic annotation /// 0008233 // peptidase activity // inferred from electronic annotation /// 0008234 // cysteine-type peptidase activity // inferred from electronic annotation /// 0008270 // zinc ion binding // inferred from electronic annotation /// 0016787 // hydrolase activity // inferred from electronic annotation	---
Dr.5506.1.A1_at	0.00478148	0.0247402	0.00110771	0.0728608	12.3594	12.5332	0.00110771	-1.12802	1	1	1	pa2g4b	proliferation-associated 2G4 ,b	BM185300	Dr.76539	323462	0009987 // cellular process // inferred from electronic annotation	---	---	---
Dr.1372.1.S1_at	0.0113494	0.0333785	0.00114101	0.0739497	15.6715	15.5192	0.00114101	1.1113	1	1	1	krt18	keratin 18	NM_178437.2	Dr.39128	352912	---	0005882 // intermediate filament // inferred from electronic annotation	0005198 // structural molecule activity // inferred from electronic annotation	---
Dr.771.1.S1_at	0.0467601	0.0600911	0.00118453	0.0752959	9.45058	10.0757	0.00118453	-1.5423	1	1	1	ckmt1	creatine kinase, mitochondrial 1	AW232091	Dr.75931	321892	---	---	0003824 // catalytic activity // inferred from electronic annotation /// 0016301 // kinase activity // inferred from electronic annotation /// 0016740 // transferase activity // inferred from electronic annotation /// 0016772 // transferase activity, transferring phosphorus-containing groups // inferred from electronic annotation	---
Dr.13750.1.S1_at	0.111598	0.0893344	0.00119335	0.0752959	11.0798	10.3991	0.00119335	1.60295	1	1	1	---	---	BQ284585	---	---	---	---	---	---
Dr.16340.1.A1_at	0.477971	0.186874	0.00122076	0.0752959	11.2157	11.6347	0.00122076	-1.33706	1	1	1	clptm1	cleft lip and palate associated transmembrane protein 1	BI887077	Dr.33937	795480	0007275 // multicellular organismal development // inferred from electronic annotation /// 0030154 // cell differentiation // inferred from electronic annotation	0016020 // membrane // inferred from electronic annotation /// 0016021 // integral to membrane // inferred from electronic annotation	---	---
Dr.3824.1.S1_at	0.000451731	0.0116723	0.00122699	0.0752959	11.2834	11.6676	0.00122699	-1.30507	1	1	1	her9	hairy-related 9	NM_131873.1	Dr.78757	140613	0006350 // transcription // inferred from electronic annotation /// 0006355 // regulation of transcription, DNA-dependent // inferred from electronic annotation /// 0045449 // regulation of transcription // inferred from electronic annotation /// 0050768 // negative regulation of neurogenesis // inferred from mutant phenotype	0005634 // nucleus // inferred from electronic annotation	0003677 // DNA binding // inferred from electronic annotation /// 0030528 // transcription regulator activity // inferred from electronic annotation	---
Dr.12594.1.S1_at	0.0384325	0.0547105	0.00125498	0.0752959	13.2457	13.4439	0.00125498	-1.14723	1	1	1	xbp1	X-box binding protein 1	NM_131874.1	Dr.76130	140614	0006355 // regulation of transcription, DNA-dependent // inferred from electronic annotation	0005634 // nucleus // inferred from electronic annotation	0003677 // DNA binding // inferred from electronic annotation /// 0003700 // transcription factor activity // inferred from electronic annotation /// 0030528 // transcription regulator activity // inferred from direct assay /// 0043565 // sequence-specific DNA binding // inferred from electronic annotation /// 0046983 // protein dimerization activity // inferred from electronic annotation	---
Dr.2718.1.A1_at	0.0426082	0.0576072	0.00125761	0.0752959	9.74804	9.25778	0.00125761	1.4047	1	1	1	zgc:64072	zgc:64072	AW232242	Dr.113396	324985	---	0016020 // membrane // inferred from electronic annotation	---	---
Dr.12721.1.A1_at	0.0593493	0.0673597	0.00126812	0.0752959	8.02266	8.52733	0.00126812	-1.4188	0.714286	0.285714	0.714286	zdhhc18	zinc finger, DHHC-type containing 18	BI980271	Dr.80439	564062	---	---	0008270 // zinc ion binding // inferred from electronic annotation /// 0046872 // metal ion binding // inferred from electronic annotation	---
Dr.14662.1.S2_at	0.00156251	0.0171126	0.0012723	0.0752959	9.61951	10.0663	0.0012723	-1.36301	1	1	1	hnf1b	HNF1 homeobox b	NM_131880.1	Dr.118179	792391	0001889 // liver development // inferred from mutant phenotype /// 0006350 // transcription // inferred from electronic annotation /// 0006355 // regulation of transcription, DNA-dependent // inferred from electronic annotation /// 0006508 // proteolysis // inferred from electronic annotation /// 0009952 // anterior/posterior pattern formation // inferred from genetic interaction /// 0009952 // a…	0005634 // nucleus // inferred by curator /// 0005634 // nucleus // inferred from electronic annotation	0003677 // DNA binding // inferred from electronic annotation /// 0003677 // DNA binding // inferred from sequence or structural similarity /// 0003700 // transcription factor activity // inferred from electronic annotation /// 0003700 // transcription factor activity // inferred from sequence or structural similarity /// 0004252 // serine-type endopeptidase activity // inferred from electronic a…	---
Dr.13752.1.S1_at	0.2059	0.119733	0.0013103	0.0766127	11.593	11.1432	0.0013103	1.3658	1	1	1	smfn	small fragment nuclease	BM316631	Dr.83514	393717	---	0005622 // intracellular // inferred from electronic annotation	0003676 // nucleic acid binding // inferred from electronic annotation /// 0004527 // exonuclease activity // inferred from electronic annotation	---
Dr.941.1.S1_at	0.145411	0.100213	0.00131893	0.0766127	13.3635	13.1434	0.00131893	1.16481	1	1	1	caprin1b	cell cycle associated protein 1b	BC047196.1	Dr.32745	406341	---	---	---	---
Dr.16762.1.S1_at	0.012829	0.0346986	0.00135341	0.0775377	8.59826	8.25936	0.00135341	1.2648	0.571429	1	1	zgc:113055	zgc:113055	BQ073992	Dr.84440	541432	---	---	---	---
Dr.8609.1.A1_at	0.00182941	0.0179129	0.00136518	0.0776432	10.8409	10.64	0.00136518	1.14939	1	1	1	---	---	BE693134	---	---	---	---	---	---
Dr.1742.1.A1_at	0.00727123	0.0286809	0.00138108	0.0776432	10.1079	10.9252	0.00138108	-1.76214	1	1	1	LOC100007667	similar to oxysterol-binding protein-like protein 10	CD606027	Dr.118618	100007667	---	---	---	---
Dr.17281.1.A1_at	0.0217121	0.0440677	0.00143793	0.0783268	8.40377	7.89003	0.00143793	1.42774	0.428571	0.785714	0.785714	zgc:152990	zgc:152990	AW154202	Dr.17281	558346	0006817 // phosphate transport // inferred from electronic annotation	0016020 // membrane // inferred from electronic annotation	0005315 // inorganic phosphate transmembrane transporter activity // inferred from electronic annotation	---
Dr.18052.1.S1_at	0.00397377	0.0233357	0.00147024	0.0783268	12.3101	12.0417	0.00147024	1.20446	1	1	1	znf593	zinc finger protein 593	AL726111	Dr.85766	559352	---	0005622 // intracellular // inferred from electronic annotation	0008270 // zinc ion binding // inferred from electronic annotation	---
Dr.10070.1.A1_at	0.0229475	0.0450954	0.00147143	0.0783268	7.4609	8.38647	0.00147143	-1.89944	0.571429	0	0.571429	fbp1a	fructose-1,6-bisphosphatase 1a	BI707747	Dr.10070	335231	0005975 // carbohydrate metabolic process // inferred from electronic annotation /// 0016051 // carbohydrate biosynthetic process // inferred from electronic annotation	0005737 // cytoplasm // inferred from electronic annotation	0016787 // hydrolase activity // inferred from electronic annotation /// 0042132 // fructose 1,6-bisphosphate 1-phosphatase activity // inferred from electronic annotation /// 0042578 // phosphoric ester hydrolase activity // inferred from electronic annotation	---
Dr.15865.1.A1_at	0.0719816	0.0731775	0.00147839	0.0783268	8.30719	7.62251	0.00147839	1.60734	0.142857	0.428571	0.428571	zgc:112432	zgc:112432	BI708014	Dr.85455	550477	---	---	---	---
Dr.18189.1.S1_at	0.444713	0.179523	0.00148943	0.0783268	11.4614	10.7681	0.00148943	1.61702	1	1	1	anapc11	APC11 anaphase promoting complex subunit 11 homolog (yeast)	BQ131396	Dr.84999	768140	---	---	0005515 // protein binding // inferred from electronic annotation /// 0008270 // zinc ion binding // inferred from electronic annotation /// 0046872 // metal ion binding // inferred from electronic annotation	---
Dr.13145.1.A1_at	0.000135655	0.00815807	0.0015055	0.0783268	11.5898	11.181	0.0015055	1.32757	1	1	1	---	---	BI318080	Dr.82571	---	---	---	---	---
Dr.26405.1.S1_at	0.00727391	0.0286809	0.00150624	0.0783268	13.1587	12.8503	0.00150624	1.23836	1	1	1	sdc4	syndecan 4	AI882964	Dr.74531	568593	0007155 // cell adhesion // inferred from direct assay /// 0016477 // cell migration // inferred from direct assay /// 0033627 // cell adhesion mediated by integrin // inferred from direct assay /// 0042060 // wound healing // inferred from direct assay /// 0043149 // stress fiber formation // inferred from direct assay	0005925 // focal adhesion // inferred from direct assay /// 0016020 // membrane // inferred from electronic annotation	0005546 // phosphatidylinositol-4,5-bisphosphate binding // inferred from direct assay /// 0008092 // cytoskeletal protein binding // inferred from electronic annotation	---
Dr.8617.1.A1_at	0.000130148	0.0081265	0.00151296	0.0783268	6.58524	7.81273	0.00151296	-2.34159	0.428571	0.285714	0.428571	hapln1b	hyaluronan and proteoglycan link protein 1b	BG985561	Dr.116794	569074	0002040 // sprouting angiogenesis // inferred from mutant phenotype	---	---	---
Dr.19528.1.A1_at	0.118924	0.0916071	0.00152407	0.0783268	9.41825	10.116	0.00152407	-1.62195	1	1	1	LOC562053	hypothetical LOC562053	AL913639	Dr.19528	562053	---	---	---	---
Dr.5685.1.S1_at	0.0050447	0.025194	0.00157394	0.0801542	10.1304	9.70327	0.00157394	1.34451	1	1	1	---	---	BI883329	Dr.124581	---	---	---	---	---
Dr.24663.1.S1_at	0.00644554	0.0269391	0.00159869	0.0809364	9.41012	8.56916	0.00159869	1.79124	1	1	1	zgc:56565	zgc:56565	BI979232	Dr.75693	393268	---	---	---	---
Dr.14226.1.S1_at	0.0644283	0.0698585	0.00161913	0.0810575	11.8183	11.4664	0.00161913	1.27625	1	1	1	zgc:175088	zgc:175088	BI709362	Dr.14226	559776	0030163 // protein catabolic process // inferred from electronic annotation	---	0005515 // protein binding // inferred from electronic annotation	---
Dr.1385.1.A1_at	0.00285333	0.0203736	0.00165036	0.0810575	11.0173	11.5109	0.00165036	-1.408	1	1	1	prdx5	peroxiredoxin 5	AI396667	Dr.76116	554105	0045454 // cell redox homeostasis // inferred from electronic annotation	---	0016491 // oxidoreductase activity // inferred from electronic annotation	---
Dr.13325.1.S1_at	0.0450578	0.0590095	0.00165565	0.0810575	11.7761	11.2928	0.00165565	1.39792	1	1	1	zgc:110695	zgc:110695	BI980267	Dr.13325	550564	0006412 // translation // inferred from electronic annotation	0005622 // intracellular // inferred from electronic annotation /// 0005840 // ribosome // inferred from electronic annotation	0003735 // structural constituent of ribosome // inferred from electronic annotation	---
Dr.21612.1.A1_at	0.0161751	0.0387912	0.00168905	0.0810575	9.94012	9.66915	0.00168905	1.20661	1	1	1	wu:fc25f11	wu:fc25f11	AW281332	---	324325	---	---	---	---
Dr.15960.1.A1_at	0.154796	0.103397	0.00169549	0.0810575	11.5769	11.0394	0.00169549	1.4515	1	1	1	---	---	BM571222	---	---	0006313 // transposition, DNA-mediated // inferred from electronic annotation /// 0015074 // DNA integration // inferred from electronic annotation	---	0003677 // DNA binding // inferred from electronic annotation /// 0004803 // transposase activity // inferred from electronic annotation	---
Dr.11769.1.S1_at	0.00109657	0.0157877	0.00169997	0.0810575	8.58495	9.02293	0.00169997	-1.35471	1	0.642857	1	wu:fd11e07	wu:fd11e07	AL717302	---	325783	---	---	---	---
DrAffx.2.47.A1_at	0.0516854	0.0637807	0.00171717	0.0810575	10.2458	9.68387	0.00171717	1.47623	1	1	1	bida	BH3 interacting domain death agonist	AL924614	Dr.84878	559425	0043065 // positive regulation of apoptosis // inferred from direct assay /// 0043065 // positive regulation of apoptosis // inferred from electronic annotation /// 0043280 // positive regulation of caspase activity // inferred from mutant phenotype	0005737 // cytoplasm // inferred from electronic annotation	---	---
Dr.10097.1.S1_at	0.00740751	0.0289516	0.00172216	0.0810575	11.4853	11.0728	0.00172216	1.33093	1	1	1	serpine2	serine (or cysteine) proteinase inhibitor, clade E (nexin, plasminogen activator inhibitor type 1), member 2	BC045498.1	Dr.79374	393153	---	---	0004867 // serine-type endopeptidase inhibitor activity // inferred from electronic annotation	---
Dr.1194.1.S1_at	0.0402141	0.0558798	0.00176589	0.0820452	8.50139	7.56019	0.00176589	1.92012	0.142857	0.571429	0.571429	gapdhs	glyceraldehyde-3-phosphate dehydrogenase, spermatogenic	BG306045	Dr.75409	406367	0006006 // glucose metabolic process // inferred from electronic annotation /// 0006096 // glycolysis // inferred from electronic annotation /// 0008152 // metabolic process // inferred from electronic annotation /// 0055114 // oxidation reduction // inferred from electronic annotation	0005737 // cytoplasm // inferred from electronic annotation	0003824 // catalytic activity // inferred from electronic annotation /// 0004365 // glyceraldehyde-3-phosphate dehydrogenase (phosphorylating) activity // inferred from electronic annotation /// 0005488 // binding // inferred from electronic annotation /// 0008943 // glyceraldehyde-3-phosphate dehydrogenase activity // inferred from electronic annotation /// 0016491 // oxidoreductase activity // …	---
Dr.17970.1.S1_at	0.000113608	0.00795412	0.0017949	0.0820452	8.71619	8.94186	0.0017949	-1.16932	1	1	1	zgc:114060	zgc:114060	AL722209	Dr.132389	565498	0019941 // modification-dependent protein catabolic process // inferred from electronic annotation /// 0043687 // post-translational protein modification // inferred from electronic annotation /// 0051246 // regulation of protein metabolic process // inferred from electronic annotation	---	0016874 // ligase activity // inferred from electronic annotation /// 0019787 // small conjugating protein ligase activity // inferred from electronic annotation	---
Dr.8328.1.S1_at	0.00310216	0.0207208	0.00181217	0.0820452	6.84542	8.20441	0.00181217	-2.56504	0.428571	0.285714	0.428571	hand2	heart and neural crest derivatives expressed transcript 2	NM_131626.1	Dr.81423	58150	0003007 // heart morphogenesis // inferred from mutant phenotype /// 0006350 // transcription // inferred from electronic annotation /// 0007275 // multicellular organismal development // inferred from electronic annotation /// 0010002 // cardioblast differentiation // inferred from mutant phenotype /// 0030859 // polarized epithelial cell differentiation // inferred from mutant phenotype /// 003…	0005634 // nucleus // inferred from electronic annotation	0003677 // DNA binding // inferred from electronic annotation /// 0030528 // transcription regulator activity // inferred from electronic annotation	---
Dr.11042.1.S1_at	0.000467268	0.0116723	0.00181885	0.0820452	10.3987	10.1603	0.00181885	1.17966	1	1	1	---	---	BI842399	Dr.11042	---	---	---	---	---
Dr.13119.1.S1_at	0.0140695	0.0361691	0.00183007	0.0820452	10.0238	9.41592	0.00183007	1.52401	1	1	1	---	---	BI888989	---	---	---	---	---	---
Dr.24954.1.A1_at	0.0386567	0.0549706	0.00183861	0.0820452	9.69153	10.0429	0.00183861	-1.2758	1	1	1	hnrnpa0	heterogeneous nuclear ribonucleoprotein A0	BI475158	Dr.35374	334222	---	0030529 // ribonucleoprotein complex // inferred from electronic annotation	0000166 // nucleotide binding // inferred from electronic annotation /// 0003676 // nucleic acid binding // inferred from electronic annotation	---
Dr.914.1.A1_a_at	0.00468996	0.0245433	0.00184533	0.0820452	8.85947	8.11921	0.00184533	1.67047	0.428571	0.928571	0.928571	irf11	interferon regulatory factor 11	BE556864	Dr.119956	792160	0006355 // regulation of transcription, DNA-dependent // inferred from electronic annotation	---	0003700 // transcription factor activity // inferred from electronic annotation	---
Dr.3201.1.S1_at	0.176987	0.110569	0.00185592	0.0820452	12.5515	12.0539	0.00185592	1.41183	1	1	1	znfl2a	zinc finger-like gene 2a	AB097828.1	Dr.3201	373087	---	0005622 // intracellular // inferred from electronic annotation	0003676 // nucleic acid binding // inferred from electronic annotation /// 0008270 // zinc ion binding // inferred from electronic annotation	---
Dr.11022.1.A1_at	0.0547464	0.0654231	0.00188964	0.0827069	12.2034	12.5074	0.00188964	-1.23462	1	1	1	kdm5bb	lysine (K)-specific demethylase 5Bb	CB417251	Dr.35782	415256	0006350 // transcription // inferred from electronic annotation /// 0016568 // chromatin modification // inferred from electronic annotation /// 0045449 // regulation of transcription // inferred from electronic annotation /// 0055114 // oxidation reduction // inferred from electronic annotation	0005622 // intracellular // inferred from electronic annotation /// 0005634 // nucleus // inferred from electronic annotation	0003677 // DNA binding // inferred from electronic annotation /// 0005506 // iron ion binding // inferred from electronic annotation /// 0005515 // protein binding // inferred from electronic annotation /// 0008270 // zinc ion binding // inferred from electronic annotation /// 0016491 // oxidoreductase activity // inferred from electronic annotation /// 0016702 // oxidoreductase activity, acting …	---
Dr.4159.1.A1_at	0.181394	0.111844	0.00193727	0.0842264	12.1744	12.5245	0.00193727	-1.27472	1	1	1	luc7l	LUC7-like (S. cerevisiae)	BQ093476	Dr.77021	415206	---	---	---	---
Dr.3197.2.S1_at	0.104607	0.0867686	0.00196832	0.0848607	9.70075	9.18088	0.00196832	1.43383	0.928571	1	1	---	---	AW594944	Dr.120239	---	---	---	---	---
Dr.15617.1.S1_at	0.012775	0.0346986	0.00209717	0.0891327	10.4408	10.0786	0.00209717	1.28543	1	1	1	mettl5	methyltransferase like 5	BQ479662	Dr.80653	449776	0032259 // methylation // inferred from electronic annotation	---	0003676 // nucleic acid binding // inferred from electronic annotation /// 0008168 // methyltransferase activity // inferred from electronic annotation /// 0016740 // transferase activity // inferred from electronic annotation	---
Dr.12860.1.A1_at	0.0697059	0.0719909	0.00213219	0.0891327	9.39134	8.93669	0.00213219	1.37045	1	1	1	mrpl48	mitochondrial ribosomal protein L48	BM036808	Dr.82699	503593	0006412 // translation // inferred from electronic annotation	0005622 // intracellular // inferred from electronic annotation /// 0005840 // ribosome // inferred from electronic annotation	0003735 // structural constituent of ribosome // inferred from electronic annotation	---
Dr.2512.1.A1_at	0.33112	0.153217	0.00214098	0.0891327	9.17073	9.59195	0.00214098	-1.33906	1	1	1	trip11	thyroid hormone receptor interactor 11	AI477494	---	321251	---	---	---	---
Dr.1220.1.S1_at	0.18854	0.114518	0.00214138	0.0891327	11.7396	11.3456	0.00214138	1.31398	1	1	1	zgc:64155	zgc:64155	BC053285.1	Dr.1220	561817	---	---	0008270 // zinc ion binding // inferred from electronic annotation /// 0046872 // metal ion binding // inferred from electronic annotation	---
Dr.3493.1.A1_at	0.0012547	0.0162462	0.00215219	0.0891327	11.9617	11.7772	0.00215219	1.13642	1	1	1	zgc:153980	zgc:153980	BQ480786	Dr.76765	561051	---	---	---	---
Dr.17743.1.A1_at	0.0024195	0.0200761	0.00217009	0.0892905	10.0382	9.51961	0.00217009	1.43252	1	1	1	pik3ip1	phosphoinositide-3-kinase interacting protein 1	BQ092082	Dr.78563	386643	---	0016020 // membrane // inferred from electronic annotation /// 0016021 // integral to membrane // inferred from electronic annotation	---	---
Dr.8594.1.S1_at	0.180022	0.111461	0.00222171	0.0900454	11.0523	9.97752	0.00222171	2.10639	1	1	1	zgc:100919	zgc:100919	AI964296	Dr.77360	437021	0006810 // transport // inferred from electronic annotation	0016020 // membrane // inferred from electronic annotation /// 0016021 // integral to membrane // inferred from electronic annotation	0005215 // transporter activity // inferred from electronic annotation /// 0008289 // lipid binding // inferred from electronic annotation	---
Dr.6769.1.A1_at	0.0532494	0.0643862	0.00223206	0.0900454	8.6041	9.09542	0.00223206	-1.40573	1	1	1	creb3l3	cAMP responsive element binding protein 3-like 3	AW116026	Dr.79921	406853	0006355 // regulation of transcription, DNA-dependent // inferred from electronic annotation /// 0045449 // regulation of transcription // inferred from electronic annotation	0005634 // nucleus // inferred from electronic annotation	0003677 // DNA binding // inferred from electronic annotation /// 0003700 // transcription factor activity // inferred from electronic annotation /// 0043565 // sequence-specific DNA binding // inferred from electronic annotation /// 0046983 // protein dimerization activity // inferred from electronic annotation	---
Dr.25404.2.A1_at	0.0433978	0.0581179	0.00224057	0.0900454	9.51604	9.9873	0.00224057	-1.38632	1	0.857143	1	smarca5	SWI/SNF related, matrix associated, actin dependent regulator of chromatin, subfamily a, member 5	AW171078	Dr.76168	282615	0006338 // chromatin remodeling // inferred from electronic annotation /// 0043044 // ATP-dependent chromatin remodeling // inferred from electronic annotation /// 0060041 // retina development in camera-type eye // inferred from mutant phenotype	0005634 // nucleus // inferred from electronic annotation /// 0016585 // chromatin remodeling complex // inferred from electronic annotation	0003676 // nucleic acid binding // inferred from electronic annotation /// 0003677 // DNA binding // inferred from electronic annotation /// 0004386 // helicase activity // inferred from electronic annotation /// 0005524 // ATP binding // inferred from electronic annotation /// 0016818 // hydrolase activity, acting on acid anhydrides, in phosphorus-containing anhydrides // inferred from electroni…	---
Dr.17251.1.A1_at	0.00933713	0.0318246	0.00226392	0.0900454	8.91252	8.57354	0.00226392	1.26486	1	1	1	LOC563037	hypothetical LOC563037	BM775273	---	563037	0006508 // proteolysis // inferred from electronic annotation	0016020 // membrane // inferred from electronic annotation /// 0016021 // integral to membrane // inferred from electronic annotation	0003824 // catalytic activity // inferred from electronic annotation /// 0004252 // serine-type endopeptidase activity // inferred from electronic annotation /// 0005044 // scavenger receptor activity // inferred from electronic annotation /// 0008233 // peptidase activity // inferred from electronic annotation /// 0008236 // serine-type peptidase activity // inferred from electronic annotation /…	---
Dr.467.1.A1_at	0.00302729	0.0206662	0.00227108	0.0900454	9.54808	9.85519	0.00227108	-1.23723	1	1	1	zgc:92093	zgc:92093	BQ259664	Dr.36534	447859	0055114 // oxidation reduction // inferred from electronic annotation	---	0004174 // electron-transferring-flavoprotein dehydrogenase activity // inferred from electronic annotation	---
Dr.24179.1.A1_at	0.0245663	0.0458569	0.00231699	0.0913714	7.74879	8.7042	0.00231699	-1.93913	0.857143	0.428571	0.857143	---	---	CD606376	Dr.124786	---	---	---	---	---
Dr.3686.1.A1_at	0.00122567	0.0160755	0.00236377	0.0921384	9.8482	10.2022	0.00236377	-1.27807	1	1	1	mao	monoamine oxidase	BG884443	Dr.77508	404730	0006584 // catecholamine metabolic process // inferred from electronic annotation /// 0042135 // neurotransmitter catabolic process // inferred from electronic annotation /// 0042402 // biogenic amine catabolic process // inferred from direct assay /// 0055114 // oxidation reduction // inferred from electronic annotation	0005739 // mitochondrion // inferred from electronic annotation /// 0005741 // mitochondrial outer membrane // inferred from electronic annotation /// 0016020 // membrane // inferred from electronic annotation /// 0016021 // integral to membrane // inferred from electronic annotation	0008131 // amine oxidase activity // inferred from direct assay /// 0008131 // amine oxidase activity // inferred from electronic annotation /// 0008131 // amine oxidase activity // inferred from sequence or structural similarity /// 0009055 // electron carrier activity // inferred from electronic annotation /// 0016491 // oxidoreductase activity // inferred from electronic annotation	---
Dr.25133.8.S1_at	0.00861186	0.0306941	0.00237535	0.0921384	9.6259	10.6635	0.00237535	-2.05277	1	1	1	gamt	guanidinoacetate N-methyltransferase	CD014950	Dr.28451	796865	---	---	0008168 // methyltransferase activity // inferred from electronic annotation /// 0016740 // transferase activity // inferred from electronic annotation /// 0030731 // guanidinoacetate N-methyltransferase activity // inferred from electronic annotation	---
Dr.1754.1.S1_at	0.287602	0.142837	0.00240275	0.0921384	11.0011	10.3174	0.00240275	1.60625	1	1	1	gstm	glutathione S-transferase M	BI984378	Dr.105554	324366	0008152 // metabolic process // inferred from electronic annotation	---	0004364 // glutathione transferase activity // inferred from electronic annotation /// 0016740 // transferase activity // inferred from electronic annotation	---
Dr.195.1.S1_at	0.000464315	0.0116723	0.00241517	0.0921384	11.3088	11.5384	0.00241517	-1.17253	1	1	1	ck2a1	casein kinase 2 alpha 1	BI879248	Dr.75097	30502	0006468 // protein amino acid phosphorylation // inferred from electronic annotation	---	0000166 // nucleotide binding // inferred from electronic annotation /// 0004672 // protein kinase activity // inferred from electronic annotation /// 0004674 // protein serine/threonine kinase activity // inferred from electronic annotation /// 0005524 // ATP binding // inferred from electronic annotation /// 0016301 // kinase activity // inferred from electronic annotation	---
Dr.7461.1.A1_at	0.276457	0.13991	0.00248023	0.0921384	9.79259	10.2773	0.00248023	-1.39933	1	1	1	si:dkey-114g7.4	si:dkey-114g7.4	BM315633	Dr.7461	562515	0007242 // intracellular signaling cascade // inferred from electronic annotation	---	---	---
Dr.6908.1.S1_at	0.177858	0.110839	0.00249432	0.0921384	12.3343	11.8162	0.00249432	1.43207	1	1	1	tmem50a	transmembrane protein 50A	BC044368.1	Dr.78492	406850	---	0016021 // integral to membrane // inferred from electronic annotation	---	---
Dr.23169.1.A1_at	0.103499	0.0863387	0.00250093	0.0921384	10.4567	9.8804	0.00250093	1.49107	1	1	1	si:dkey-174m14.2	si:dkey-174m14.2	AW777576	Dr.81875	334665	0008152 // metabolic process // inferred from electronic annotation /// 0055114 // oxidation reduction // inferred from electronic annotation	---	0003824 // catalytic activity // inferred from electronic annotation /// 0005488 // binding // inferred from electronic annotation /// 0016491 // oxidoreductase activity // inferred from electronic annotation	---
Dr.17354.1.S1_at	0.328685	0.152774	0.0025101	0.0921384	9.64826	9.18606	0.0025101	1.37765	1	1	1	LOC100007768	similar to mitochondrial ribosomal protein L52	BM859316	Dr.86350	100007768	---	---	---	---
Dr.13148.1.A1_at	0.000518002	0.0118108	0.00251271	0.0921384	11.1302	10.6368	0.00251271	1.40773	1	1	1	---	---	BI883928	---	---	---	---	---	---
Dr.20419.1.A1_at	6.47991e-06	0.0025266	0.00251907	0.0921384	9.28365	9.07541	0.00251907	1.15528	0.928571	0.857143	0.928571	cant1a	calcium activated nucleotidase 1a	AW420893	Dr.79734	406558	---	---	0005509 // calcium ion binding // inferred from electronic annotation /// 0016462 // pyrophosphatase activity // inferred from electronic annotation	---
Dr.17288.1.A1_at	0.060539	0.0678977	0.00254235	0.0921384	9.47426	9.02585	0.00254235	1.36453	1	1	1	---	---	BM777177	Dr.123828	---	---	---	---	---
Dr.3850.1.A1_at	0.000788747	0.0135722	0.0025442	0.0921384	12.0014	11.7085	0.0025442	1.22509	1	1	1	zgc:174506	zgc:174506	AI722499	Dr.75702	402825	---	---	0000166 // nucleotide binding // inferred from electronic annotation /// 0005524 // ATP binding // inferred from electronic annotation /// 0017111 // nucleoside-triphosphatase activity // inferred from electronic annotation	---
Dr.11728.1.S1_at	0.00521115	0.025235	0.00258111	0.0929777	11.7841	11.4861	0.00258111	1.22947	1	1	1	twsg1b	twisted gastrulation homolog 1b (Drosophila)	NM_153672.1	Dr.83049	259304	0001568 // blood vessel development // inferred from mutant phenotype /// 0007275 // multicellular organismal development // inferred from electronic annotation /// 0030510 // regulation of BMP signaling pathway // inferred from mutant phenotype /// 0030513 // positive regulation of BMP signaling pathway // inferred from genetic interaction /// 0035162 // embryonic hemopoiesis // inferred from ge…	0005576 // extracellular region // inferred from electronic annotation	---	---
Dr.25683.1.S1_at	0.00858914	0.0306941	0.00259513	0.09309	11.9428	13.1116	0.00259513	-2.24825	1	1	1	ctsl1b /// im:6910535 /// LOC100001493 /// LOC100148612 /// MGC174152 /// MGC174155 /// MGC174857 /// wu:fa26c03 /// wu:fb37b09 /// zgc:174153	cathepsin L, 1 b /// im:6910535 /// similar to MGC174155 protein /// similar to Cathepsin L2 precursor (Cathepsin V) (Cathepsin U) /// similar to cathepsin L /// similar to cathepsin L /// similar to cathepsin L /// wu:fa26c03 /// wu:fb37b09 /// zgc:174153	AL718042	Dr.148424	100001493 /// 100148612 /// 30443 /// 321853 /// 563390 /// 564835 /// 564906 /// 564979 /// 567623 /// 569326	0006364 // rRNA processing // inferred from electronic annotation /// 0006508 // proteolysis // inferred from electronic annotation	0005576 // extracellular region // inferred from direct assay	0004197 // cysteine-type endopeptidase activity // inferred from electronic annotation /// 0008233 // peptidase activity // inferred from electronic annotation /// 0008234 // cysteine-type peptidase activity // inferred from electronic annotation /// 0016787 // hydrolase activity // inferred from electronic annotation	---
Dr.5162.1.A1_at	0.0852222	0.0786275	0.00261598	0.0932009	9.07804	9.59247	0.00261598	-1.42843	1	1	1	---	---	AI957545	Dr.132606	---	---	---	---	---
Dr.19071.1.A1_at	0.0160684	0.0386705	0.00264704	0.0933898	10.9481	10.7252	0.00264704	1.16705	1	1	1	med11	Mediator of RNA polymerase II transcription subunit 11	BQ783824	Dr.19071	100148504	0006350 // transcription // inferred from electronic annotation /// 0006357 // regulation of transcription from RNA polymerase II promoter // inferred from electronic annotation /// 0045449 // regulation of transcription // inferred from electronic annotation	0005634 // nucleus // inferred from electronic annotation /// 0016592 // mediator complex // inferred from electronic annotation	0016455 // RNA polymerase II transcription mediator activity // inferred from electronic annotation	---
Dr.6372.1.A1_at	0.000669787	0.0131594	0.00267684	0.0933898	11.634	11.8162	0.00267684	-1.13461	1	1	1	pom121	POM121 membrane glycoprotein (rat)	BI979177	Dr.47044	568298	---	---	---	---
Dr.5002.1.A1_at	0.213899	0.122526	0.00269469	0.0933898	8.96744	9.57096	0.00269469	-1.51942	1	1	1	---	---	AI584451	Dr.77666	---	---	---	---	---
Dr.14169.1.A1_at	0.0601151	0.0677267	0.00270998	0.0933898	9.43495	8.87096	0.00270998	1.47835	0.857143	1	1	slc25a32a	solute carrier family 25, member 32a	BC048057.1	Dr.80717	393226	0006810 // transport // inferred from electronic annotation /// 0055085 // transmembrane transport // inferred from electronic annotation	0005743 // mitochondrial inner membrane // inferred from electronic annotation /// 0016020 // membrane // inferred from electronic annotation /// 0016021 // integral to membrane // inferred from electronic annotation	0005215 // transporter activity // inferred from electronic annotation /// 0005488 // binding // inferred from electronic annotation	---
Dr.880.1.A1_at	0.369254	0.162848	0.00271094	0.0933898	11.2432	10.6789	0.00271094	1.47861	1	1	1	ptgr1	prostaglandin reductase 1	AL912522	Dr.76000	494108	0008152 // metabolic process // inferred from electronic annotation /// 0055114 // oxidation reduction // inferred from electronic annotation	---	0003824 // catalytic activity // inferred from electronic annotation /// 0005488 // binding // inferred from electronic annotation /// 0008270 // zinc ion binding // inferred from electronic annotation /// 0016491 // oxidoreductase activity // inferred from electronic annotation	---
Dr.6509.1.S1_at	0.0321365	0.0506039	0.00275109	0.0941797	10.4927	10.0846	0.00275109	1.32696	1	1	1	pdip5	protein disulfide isomerase-related protein (provisional)	AF387900.1	Dr.76967	322160	0045454 // cell redox homeostasis // inferred from electronic annotation	0005783 // endoplasmic reticulum // inferred from electronic annotation	0016853 // isomerase activity // inferred from electronic annotation	---
Dr.25088.1.S1_at	0.00438591	0.0238841	0.00279225	0.0947155	13.3176	12.9791	0.00279225	1.26443	1	1	1	aplp2	amyloid beta (A4) precursor-like protein 2	AW777864	Dr.81900	796801	---	0016021 // integral to membrane // inferred from electronic annotation	0004867 // serine-type endopeptidase inhibitor activity // inferred from electronic annotation /// 0005488 // binding // inferred from electronic annotation	---
Dr.26301.1.A1_at	0.0230874	0.0452422	0.00279561	0.0947155	9.12881	8.64499	0.00279561	1.39844	0.785714	0.785714	0.785714	LOC571265	similar to putative utrophin	CD606547	Dr.85326	571265	---	---	---	---
Dr.24992.1.A1_at	0.230205	0.127505	0.00284097	0.0952382	10.5608	10.2012	0.00284097	1.28308	1	1	1	polr3k	polymerase (RNA) III (DNA directed) polypeptide K	AA606218	Dr.132213	436826	0006350 // transcription // inferred from electronic annotation /// 0045449 // regulation of transcription // inferred from electronic annotation	---	0003676 // nucleic acid binding // inferred from electronic annotation /// 0003677 // DNA binding // inferred from electronic annotation /// 0003899 // DNA-directed RNA polymerase activity // inferred from electronic annotation /// 0008270 // zinc ion binding // inferred from electronic annotation /// 0030528 // transcription regulator activity // inferred from electronic annotation /// 0046872 /…	---
Dr.10168.1.S1_at	0.0302812	0.0499543	0.00285181	0.0952382	9.21345	10.0943	0.00285181	-1.84148	1	1	1	maf	v-maf musculoaponeurotic fibrosarcoma (avian) oncogene homolog	NM_131844.1	Dr.81288	114467	0006350 // transcription // inferred from electronic annotation /// 0006355 // regulation of transcription, DNA-dependent // inferred from electronic annotation /// 0045449 // regulation of transcription // inferred from electronic annotation	0005634 // nucleus // inferred from electronic annotation	0003677 // DNA binding // inferred from electronic annotation /// 0003700 // transcription factor activity // inferred from electronic annotation /// 0043565 // sequence-specific DNA binding // inferred from electronic annotation	---
Dr.19508.1.A1_at	0.331458	0.153217	0.00289517	0.0954674	9.48246	8.907	0.00289517	1.49015	1	1	1	zgc:77285	zgc:77285	CD284624	Dr.79785	402967	0009966 // regulation of signal transduction // inferred from electronic annotation /// 0043666 // regulation of phosphoprotein phosphatase activity // inferred from electronic annotation	---	0004864 // phosphoprotein phosphatase inhibitor activity // inferred from electronic annotation	---
Dr.1691.9.S1_at	0.00136596	0.0169028	0.00291459	0.0954674	4.90262	6.86337	0.00291459	-3.89263	0.428571	0.142857	0.428571	he1b	hatching enzyme 1b	AL728293	Dr.76538	407971	0006508 // proteolysis // inferred from direct assay /// 0006508 // proteolysis // inferred from electronic annotation /// 0035188 // hatching // inferred from direct assay	---	0004222 // metalloendopeptidase activity // inferred from electronic annotation /// 0008233 // peptidase activity // inferred from electronic annotation /// 0008237 // metallopeptidase activity // inferred from direct assay /// 0008237 // metallopeptidase activity // inferred from electronic annotation /// 0008270 // zinc ion binding // inferred from electronic annotation /// 0016787 // hydrolase…	---
Dr.23827.1.A1_at	0.00258896	0.0201777	0.00293493	0.0954674	10.1685	10.759	0.00293493	-1.50582	1	1	1	---	---	AI601793	Dr.105468	---	---	---	---	---
Dr.20642.1.A1_at	0.0173414	0.0398691	0.00296407	0.0954674	9.46216	9.04397	0.00296407	1.33625	1	1	1	DKEYP-100A1.3	novel protein similar to vertebrate Rho guanine exchange factor (GEF) 16 (ARHGEF16)	BG884612	Dr.78159	567180	0035023 // regulation of Rho protein signal transduction // inferred from electronic annotation	0005622 // intracellular // inferred from electronic annotation	0005089 // Rho guanyl-nucleotide exchange factor activity // inferred from electronic annotation	---
Dr.16275.1.A1_at	0.000161523	0.00902358	0.00297986	0.0954674	8.48794	8.21855	0.00297986	1.2053	0.714286	0.642857	0.714286	---	---	BG892014	Dr.85737	---	---	---	---	---
Dr.1171.1.A1_at	0.0735846	0.073677	0.00299483	0.0954674	8.05536	8.72898	0.00299483	-1.59507	0.714286	0.357143	0.714286	---	---	AW232724	Dr.104659	---	---	---	---	---
Dr.9112.1.S1_at	0.00361634	0.0225234	0.00299935	0.0954674	10.7253	10.4571	0.00299935	1.2043	1	1	1	zgc:63976	zgc:63976	BC053178.1	Dr.77889	406647	---	---	---	---
Dr.21551.1.A1_at	0.00536348	0.0253128	0.00300494	0.0954674	8.81524	9.35954	0.00300494	-1.45832	0.857143	0.714286	0.857143	LOC794448	similar to myoneurin	BE556824	Dr.107568	794448	---	---	---	---
Dr.20052.1.S1_at	0.10379	0.0863387	0.003027	0.0954674	14.119	13.8745	0.003027	1.18474	1	1	1	ppib	peptidylprolyl isomerase B (cyclophilin B)	BI897492	Dr.20052	406292	0006457 // protein folding // inferred from electronic annotation	---	0003755 // peptidyl-prolyl cis-trans isomerase activity // inferred from electronic annotation /// 0016853 // isomerase activity // inferred from electronic annotation	---
Dr.6747.1.S1_at	0.108452	0.0877902	0.00302704	0.0954674	10.5715	10.0903	0.00302704	1.39592	1	1	1	got2b	glutamic-oxaloacetic transaminase 2b, mitochondrial (aspartate aminotransferase 2)	BC049435.1	Dr.78147	335974	0006520 // cellular amino acid metabolic process // inferred from electronic annotation /// 0009058 // biosynthetic process // inferred from electronic annotation	---	0003824 // catalytic activity // inferred from electronic annotation /// 0004069 // L-aspartate:2-oxoglutarate aminotransferase activity // inferred from electronic annotation /// 0008483 // transaminase activity // inferred from electronic annotation /// 0016740 // transferase activity // inferred from electronic annotation /// 0016769 // transferase activity, transferring nitrogenous groups // …	---
Dr.5154.1.A1_at	0.011355	0.0333792	0.0030507	0.0955515	10.0684	10.3815	0.0030507	-1.24241	1	1	1	zgc:55344	zgc:55344	BC044374.1	Dr.78621	393103	---	0005764 // lysosome // inferred from electronic annotation	---	---
Dr.16880.1.S1_at	0.0204867	0.0430895	0.00308438	0.0959462	7.7585	8.58263	0.00308438	-1.77048	0.785714	0.357143	0.785714	pcdh18a	protocadherin 18a	BI984365	Dr.83325	572532	0007155 // cell adhesion // inferred from electronic annotation /// 0007156 // homophilic cell adhesion // inferred from electronic annotation /// 0016339 // calcium-dependent cell-cell adhesion // inferred from mutant phenotype /// 0042074 // cell migration involved in gastrulation // inferred from mutant phenotype /// 0055113 // epiboly involved in gastrulation with mouth forming second // infe…	0005886 // plasma membrane // inferred from direct assay /// 0005886 // plasma membrane // inferred from electronic annotation /// 0016020 // membrane // inferred from electronic annotation	0005509 // calcium ion binding // inferred from electronic annotation	---
Dr.389.1.S1_at	0.0109444	0.0329883	0.00311929	0.0964914	9.43207	9.84547	0.00311929	-1.33181	1	1	1	wnt5b	wingless-type MMTV integration site family, member 5b	NM_130937.1	Dr.389	30105	0001501 // skeletal system development // inferred from mutant phenotype /// 0001667 // ameboidal cell migration // inferred from mutant phenotype /// 0007223 // Wnt receptor signaling pathway, calcium modulating pathway // inferred from electronic annotation /// 0007223 // Wnt receptor signaling pathway, calcium modulating pathway // inferred from genetic interaction /// 0007267 // cell-cell sig…	0005576 // extracellular region // inferred from electronic annotation /// 0005578 // proteinaceous extracellular matrix // inferred from electronic annotation /// 0005578 // proteinaceous extracellular matrix // non-traceable author statement	0004871 // signal transducer activity // inferred from electronic annotation /// 0005109 // frizzled binding // non-traceable author statement	---
Dr.17378.1.S1_at	0.0169179	0.0395762	0.00313618	0.0964914	13.9752	13.633	0.00313618	1.26774	1	1	1	zgc:56676	zgc:56676	BC049524.1	Dr.83626	393273	0006412 // translation // inferred from electronic annotation /// 0006413 // translational initiation // inferred from electronic annotation	---	0003743 // translation initiation factor activity // inferred from electronic annotation	---
Dr.1920.1.S1_at	0.117986	0.0911974	0.00314605	0.0964914	10.7997	10.5091	0.00314605	1.22317	1	1	1	derl1	Der1-like domain family, member 1	BC045413.1	Dr.1920	406753	---	---	---	---
Dr.3197.3.A1_x_at	0.0677652	0.0712554	0.0031865	0.0971768	12.448	11.5354	0.0031865	1.8824	1	1	1	LOC100004495	hypothetical LOC100004495	AW059155	Dr.115852	100004495	---	---	---	---
Dr.16709.1.A1_at	0.11419	0.0900699	0.0032804	0.0993694	11.1462	10.7155	0.0032804	1.34785	1	1	1	zgc:64105	zgc:64105	AL918566	Dr.120731	393384	---	---	---	---
Dr.171.1.A1_at	0.00324797	0.0213092	0.00331699	0.0997877	9.83848	10.615	0.00331699	-1.71296	1	1	1	wu:fc14h11	wu:fc14h11	BG883651	---	323945	---	---	---	---
Dr.6525.1.A1_s_at	0.171146	0.108413	0.00332842	0.0997877	10.197	9.63144	0.00332842	1.47997	1	1	1	zgc:100832	Zgc:100832	BM095979	Dr.120378	445148	0030163 // protein catabolic process // inferred from electronic annotation	---	0005515 // protein binding // inferred from electronic annotation	---
Dr.12877.1.S1_at	0.0592488	0.0673597	0.0033549	0.0998138	10.1719	9.85692	0.0033549	1.24402	1	1	1	dap3	death associated protein 3	BI880333	Dr.82719	559007	0001666 // response to hypoxia // inferred from direct assay /// 0006915 // apoptosis // inferred from electronic annotation	0005761 // mitochondrial ribosome // inferred from electronic annotation /// 0015935 // small ribosomal subunit // inferred from electronic annotation	---	---
Dr.4461.1.S1_at	0.00414205	0.0235069	0.00339845	0.0998138	9.65257	9.94728	0.00339845	-1.22664	1	1	1	si:dkey-67c22.2	Si:dkey-67c22.2	BI671601	Dr.105819	792544	---	---	---	---
Dr.5560.2.A1_at	0.243334	0.130927	0.00340385	0.0998138	11.7609	12.1462	0.00340385	-1.30613	1	1	1	zgc:92765	zgc:92765	AI601522	Dr.77961	436832	---	0016020 // membrane // inferred from electronic annotation /// 0016021 // integral to membrane // inferred from electronic annotation	---	---
Dr.4226.1.A1_at	0.00263319	0.0201777	0.00342499	0.0998138	8.11195	7.70811	0.00342499	1.32302	0.285714	0.571429	0.571429	---	---	AI641038	Dr.121925	---	---	---	---	---
Dr.8835.1.A1_at	0.020356	0.0429952	0.00343325	0.0998138	11.4449	11.7137	0.00343325	-1.20484	1	1	1	zgc:162345	zgc:162345	AI957815	Dr.8658	504061	0006306 // DNA methylation // inferred from electronic annotation /// 0006333 // chromatin assembly or disassembly // inferred from electronic annotation	0000785 // chromatin // inferred from electronic annotation /// 0005634 // nucleus // inferred from electronic annotation	0003677 // DNA binding // inferred from electronic annotation /// 0003682 // chromatin binding // inferred from electronic annotation	---
Dr.4651.1.S1_at	0.0238141	0.0454575	0.00347654	0.0998138	11.9002	11.6528	0.00347654	1.18706	1	1	1	zgc:92744	zgc:92744	BM530200	Dr.76905	436846	0042221 // response to chemical stimulus // inferred from direct assay	---	---	---
Dr.12425.1.S1_at	0.0143918	0.0366573	0.00348865	0.0998138	7.73086	8.40489	0.00348865	-1.59552	0.785714	0.357143	0.785714	zgc:92533	zgc:92533	AI722518	Dr.140396	445051	---	0005882 // intermediate filament // inferred from electronic annotation	0005198 // structural molecule activity // inferred from electronic annotation	---
Dr.14625.1.A1_at	0.0350228	0.0528945	0.00350772	0.0998138	10.0017	10.2612	0.00350772	-1.19707	1	1	1	copb2	coatomer protein complex, subunit beta 2	BI878101	Dr.14625	114454	0006886 // intracellular protein transport // inferred from electronic annotation /// 0016192 // vesicle-mediated transport // inferred from electronic annotation /// 0030903 // notochord development // inferred from mutant phenotype	0030117 // membrane coat // inferred from electronic annotation	0005198 // structural molecule activity // inferred from electronic annotation /// 0005515 // protein binding // inferred from electronic annotation	---
Dr.1818.1.A1_at	0.0244183	0.0457758	0.00351038	0.0998138	9.45906	10.0141	0.00351038	-1.46921	1	1	1	wu:fc72a10	wu:fc72a10	AI884012	---	325377	---	---	---	---
Dr.852.1.S1_at	0.0017551	0.0177475	0.00353097	0.0998138	9.57221	10.0966	0.00353097	-1.43835	1	0.857143	1	itih2	inter-alpha (globulin) inhibitor H2	BC045924.1	Dr.852	406280	0030212 // hyaluronan metabolic process // inferred from electronic annotation /// 0032259 // methylation // inferred from electronic annotation	---	0003676 // nucleic acid binding // inferred from electronic annotation /// 0004867 // serine-type endopeptidase inhibitor activity // inferred from electronic annotation /// 0008168 // methyltransferase activity // inferred from electronic annotation	---
Dr.1508.1.S1_at	0.00974014	0.0319735	0.00353453	0.0998138	12.4294	12.7612	0.00353453	-1.25858	1	1	1	acp5a	acid phosphatase 5a, tartrate resistant	AI882824	Dr.1508	406801	---	---	0016787 // hydrolase activity // inferred from electronic annotation	---
Dr.936.1.A1_at	0.0607031	0.0679772	0.00355459	0.0998672	7.66889	8.46037	0.00355459	-1.73085	0.642857	0.428571	0.642857	zgc:136929	Zgc:136929	BI882695	Dr.76258	678649	0008152 // metabolic process // inferred from electronic annotation	---	0003824 // catalytic activity // inferred from electronic annotation /// 0005488 // binding // inferred from electronic annotation /// 0016616 // oxidoreductase activity, acting on the CH-OH group of donors, NAD or NADP as acceptor // inferred from electronic annotation /// 0048037 // cofactor binding // inferred from electronic annotation /// 0051287 // NAD or NADH binding // inferred from elect…	---
Dr.3492.1.A1_at	0.146417	0.100607	0.00362357	0.100808	11.1164	10.7672	0.00362357	1.27387	1	1	1	LOC553458	hypothetical protein LOC553458	BI474449	---	553458	---	---	---	---
Dr.10509.1.A1_at	0.0043724	0.0238841	0.00362427	0.100808	9.9912	9.79146	0.00362427	1.1485	1	1	1	wu:fb69h10	wu:fb69h10	AI585056	---	322675	---	---	---	---
Dr.16273.1.S1_at	0.44733	0.179741	0.00365285	0.101132	9.66362	10.1333	0.00365285	-1.38484	1	1	1	si:dkey-220f10.6	si:dkey-220f10.6	BG892008	Dr.117435	492678	0007154 // cell communication // inferred from electronic annotation	---	0005515 // protein binding // inferred from electronic annotation /// 0035091 // phosphoinositide binding // inferred from electronic annotation	---
Dr.12951.1.A1_x_at	0.0408226	0.0564789	0.00369245	0.101498	10.6012	10.1088	0.00369245	1.40678	1	1	1	---	---	BI880833	Dr.122946	---	---	---	---	---
Dr.15101.3.S1_at	0.0636687	0.0697019	0.00369745	0.101498	7.74286	8.23848	0.00369745	-1.40992	0.571429	0.285714	0.571429	dgcr8	DiGeorge syndrome critical region gene 8	AL719880	Dr.78349	563963	---	0005622 // intracellular // inferred from electronic annotation	0003723 // RNA binding // inferred from electronic annotation /// 0003725 // double-stranded RNA binding // inferred from electronic annotation /// 0005515 // protein binding // inferred from electronic annotation	---
Dr.2671.2.A1_at	0.121225	0.0922663	0.00374185	0.102087	11.0398	10.7311	0.00374185	1.23853	1	1	1	tmem165	transmembrane protein 165	BM103927	Dr.2671	324501	---	0016020 // membrane // inferred from electronic annotation /// 0016021 // integral to membrane // inferred from electronic annotation	---	---
Dr.8481.1.S1_at	0.136871	0.0975066	0.00379992	0.103214	14.0672	14.2748	0.00379992	-1.15475	1	1	1	sfrs2	splicing factor, arginine/serine-rich 2	BI981226	Dr.76609	406691	---	---	0000166 // nucleotide binding // inferred from electronic annotation /// 0003676 // nucleic acid binding // inferred from electronic annotation	---
Dr.23914.1.S1_at	0.181303	0.111844	0.00385475	0.104059	8.65593	8.12372	0.00385475	1.44615	0.5	0.857143	0.857143	---	---	BI474867	Dr.79882	---	---	---	---	---
Dr.17377.1.S1_at	0.635704	0.220037	0.00390801	0.105165	8.89906	9.35855	0.00390801	-1.37505	1	0.785714	1	LOC557719	similar to RW1 protein	BQ132366	Dr.77128	557719	---	---	---	---
Dr.17930.1.S1_at	0.0265614	0.0475032	0.00393109	0.10519	10.073	9.68337	0.00393109	1.31009	1	1	1	---	---	AL720681	Dr.124010	---	---	---	---	---
Dr.7856.1.S1_at	0.0158095	0.0382247	0.00395478	0.105215	10.6897	10.1264	0.00395478	1.47767	1	1	1	mif	macrophage migration inhibitory factor	BM183259	Dr.81056	751093	0008283 // cell proliferation // inferred from mutant phenotype /// 0048598 // embryonic morphogenesis // inferred from mutant phenotype	---	---	---
Dr.8541.1.A1_at	0.00256107	0.0201758	0.00397922	0.105308	10.3292	10.544	0.00397922	-1.16057	1	1	1	tia1	Cytotoxic granule-associated RNA binding protein 1	AI544999	Dr.67342	793165	---	---	0000166 // nucleotide binding // inferred from electronic annotation /// 0003676 // nucleic acid binding // inferred from electronic annotation	---
Dr.25357.1.A1_at	0.0150283	0.0373713	0.00403997	0.105308	11.3769	11.6151	0.00403997	-1.17953	1	1	1	---	---	BM095888	Dr.102767	---	---	---	0005515 // protein binding // inferred from electronic annotation	---
Dr.16829.1.A1_at	0.0498757	0.0623936	0.0040701	0.105308	8.73763	9.09324	0.0040701	-1.27953	1	1	1	---	---	BI983547	Dr.144167	---	---	---	---	---
Dr.7282.1.A1_at	0.027207	0.0478443	0.00407047	0.105308	8.71182	9.44671	0.00407047	-1.66427	1	0.714286	1	si:ch211-157p10.1	Si:ch211-157p10.1	AW128372	Dr.7282	563030	0006355 // regulation of transcription, DNA-dependent // inferred from electronic annotation /// 0007165 // signal transduction // inferred from electronic annotation /// 0007264 // small GTPase mediated signal transduction // inferred from electronic annotation /// 0051056 // regulation of small GTPase mediated signal transduction // inferred from electronic annotation	0005622 // intracellular // inferred from electronic annotation	0003700 // transcription factor activity // inferred from electronic annotation /// 0005096 // GTPase activator activity // inferred from electronic annotation /// 0005099 // Ras GTPase activator activity // inferred from electronic annotation /// 0005515 // protein binding // inferred from electronic annotation /// 0043565 // sequence-specific DNA binding // inferred from electronic annotation	---
Dr.8217.1.S1_at	0.000995971	0.0148413	0.00409985	0.105308	8.9985	9.547	0.00409985	-1.46256	1	0.714286	1	meis2.1	myeloid ecotropic viral integration site 2.1	NM_130910.1	Dr.2746	30066	0006355 // regulation of transcription, DNA-dependent // inferred from electronic annotation /// 0045449 // regulation of transcription // inferred from electronic annotation	0005634 // nucleus // inferred from electronic annotation	0003677 // DNA binding // inferred from electronic annotation /// 0003700 // transcription factor activity // inferred from electronic annotation /// 0043565 // sequence-specific DNA binding // inferred from electronic annotation	---
Dr.400.1.A1_at	0.026292	0.0472924	0.00410244	0.105308	10.1202	9.87083	0.00410244	1.18872	1	1	1	nenf	neuron derived neurotrophic factor	AI545016	Dr.39150	571299	---	---	0020037 // heme binding // inferred from electronic annotation	---
Dr.14820.1.A1_at	0.454835	0.181771	0.00411631	0.105308	11.6556	11.9278	0.00411631	-1.20761	1	1	1	---	---	BQ616966	Dr.80427	---	---	---	---	---
Dr.4535.1.S1_at	0.403286	0.170796	0.00412376	0.105308	9.83263	9.01345	0.00412376	1.76441	1	1	1	ptp4a3	protein tyrosine phosphatase type IVA, member 3	BQ262830	Dr.119316	406460	0006470 // protein amino acid dephosphorylation // inferred from electronic annotation /// 0016311 // dephosphorylation // inferred from electronic annotation	---	0004725 // protein tyrosine phosphatase activity // inferred from electronic annotation /// 0008138 // protein tyrosine/serine/threonine phosphatase activity // inferred from electronic annotation /// 0016791 // phosphatase activity // inferred from electronic annotation	---
Dr.12709.1.S1_at	0.000273861	0.0110592	0.0041522	0.105308	8.31789	8.12893	0.0041522	1.13994	0.5	0.714286	0.714286	klhl11	kelch-like 11 (Drosophila)	BC045881.1	Dr.132553	327313	---	---	0005515 // protein binding // inferred from electronic annotation	---
Dr.983.1.S1_at	0.0416498	0.0568796	0.00418499	0.105308	14.8606	15.0842	0.00418499	-1.16766	1	1	1	paics	phosphoribosylaminoimidazole carboxylase, phosphoribosylaminoimidazole succinocarboxamide synthetase	BC048051.1	Dr.35811	321193	0006164 // purine nucleotide biosynthetic process // inferred from electronic annotation /// 0006189 // 'de novo' IMP biosynthetic process // inferred from electronic annotation /// 0060041 // retina development in camera-type eye // inferred from mutant phenotype	---	0003677 // DNA binding // inferred from electronic annotation /// 0003824 // catalytic activity // inferred from electronic annotation /// 0004638 // phosphoribosylaminoimidazole carboxylase activity // inferred from electronic annotation /// 0004639 // phosphoribosylaminoimidazolesuccinocarboxamide synthase activity // inferred from electronic annotation /// 0005524 // ATP binding // inferred fr…	---
Dr.4658.1.S1_at	0.0243648	0.0457758	0.00419733	0.105308	11.3502	11.5426	0.00419733	-1.14265	1	1	1	wdr46	WD repeat domain 46	BG303949	Dr.4658	393596	0006412 // translation // inferred from electronic annotation /// 0006418 // tRNA aminoacylation for protein translation // inferred from electronic annotation	0005737 // cytoplasm // inferred from electronic annotation	0000166 // nucleotide binding // inferred from electronic annotation /// 0004812 // aminoacyl-tRNA ligase activity // inferred from electronic annotation /// 0005524 // ATP binding // inferred from electronic annotation	---
Dr.7126.1.S1_at	0.000603188	0.01273	0.00419993	0.105308	11.8491	11.7309	0.00419993	1.08537	1	1	1	copb1	coatomer protein complex, subunit beta 1	AW019011	Dr.77150	338138	0006886 // intracellular protein transport // inferred from electronic annotation /// 0016192 // vesicle-mediated transport // inferred from electronic annotation /// 0030903 // notochord development // inferred from mutant phenotype	0030117 // membrane coat // inferred from electronic annotation /// 0030126 // COPI vesicle coat // inferred from electronic annotation	0005198 // structural molecule activity // inferred from electronic annotation /// 0005488 // binding // inferred from electronic annotation /// 0005515 // protein binding // inferred from electronic annotation	---
Dr.17212.1.S1_at	0.0504747	0.0628081	0.00422759	0.105308	7.24419	8.0703	0.00422759	-1.7729	0.428571	0.0714286	0.428571	LOC573454	similar to Mitofusin 1	BM265617	---	573454	0008053 // mitochondrial fusion // inferred from electronic annotation	0005741 // mitochondrial outer membrane // inferred from electronic annotation /// 0016021 // integral to membrane // inferred from electronic annotation	0003924 // GTPase activity // inferred from electronic annotation /// 0005525 // GTP binding // inferred from electronic annotation	---
Dr.26453.1.S1_at	0.39116	0.167778	0.00422977	0.105308	10.1686	9.73626	0.00422977	1.34943	1	1	1	zgc:64116	zgc:64116	BC053260.1	Dr.86043	393349	0007049 // cell cycle // inferred from electronic annotation /// 0007067 // mitosis // inferred from electronic annotation	0000775 // chromosome, centromeric region // inferred from electronic annotation /// 0005634 // nucleus // inferred from electronic annotation	---	---
Dr.5683.1.A1_at	0.0271436	0.0478122	0.00423609	0.105308	11.4179	11.0581	0.00423609	1.28323	1	1	1	wu:fa11h11	wu:fa11h11	AI957711	---	335022	---	---	---	---
Dr.25666.3.A1_at	0.000417508	0.0115046	0.00432327	0.106337	9.65771	10.1606	0.00432327	-1.41704	1	1	1	---	---	AL718175	Dr.121797	---	---	---	---	---
Dr.4615.1.S1_x_at	0.991929	0.29221	0.00432486	0.106337	9.34092	7.98407	0.00432486	2.56125	0.428571	1	1	wu:fc70h04	wu:fc70h04	CD602226	---	325375	---	---	---	---
Dr.8763.1.A1_at	0.037666	0.0542625	0.00433981	0.106355	13.9101	14.1338	0.00433981	-1.16768	1	1	1	kpnb3	karyopherin (importin) beta 3	BM956874	Dr.104627	569455	---	---	0005488 // binding // inferred from electronic annotation	---
Dr.13660.1.S1_at	0.000227031	0.0104128	0.00435758	0.106372	11.8683	12.1517	0.00435758	-1.21712	1	1	1	zgc:101744	zgc:101744	BI867378	Dr.13660	541409	---	---	0004872 // receptor activity // inferred from electronic annotation	---
Dr.25223.1.A1_at	0.000674727	0.0131594	0.00440653	0.106664	11.5934	11.833	0.00440653	-1.18069	1	1	1	LOC407633	Bat2-like protein	BC050959.1	Dr.79858	407633	---	---	---	---
Dr.2417.1.S1_at	0.0506659	0.062923	0.00442783	0.106664	12.7371	12.9505	0.00442783	-1.15942	1	1	1	cct3	chaperonin containing TCP1, subunit 3 (gamma)	NM_173250.1	Dr.26749	192327	0006457 // protein folding // inferred from electronic annotation /// 0044267 // cellular protein metabolic process // inferred from electronic annotation /// 0046671 // negative regulation of retinal cell programmed cell death // inferred from mutant phenotype /// 0048048 // embryonic eye morphogenesis // inferred from mutant phenotype	0005737 // cytoplasm // inferred from electronic annotation	0000166 // nucleotide binding // inferred from electronic annotation /// 0005515 // protein binding // inferred from electronic annotation /// 0005524 // ATP binding // inferred from electronic annotation /// 0051082 // unfolded protein binding // inferred from electronic annotation	---
Dr.25217.1.S1_at	0.739649	0.24051	0.00442931	0.106664	8.98928	7.18184	0.00442931	3.50022	0.285714	0.857143	0.857143	slc1a4	solute carrier family 1 (glutamate/neutral amino acid transporter), member 4	AI943367	Dr.77685	368885	0006835 // dicarboxylic acid transport // inferred from electronic annotation	0016020 // membrane // inferred from electronic annotation	0017153 // sodium:dicarboxylate symporter activity // inferred from electronic annotation	---
Dr.2596.1.S1_a_at	0.0559351	0.0656831	0.00451971	0.108128	13.4183	14.3118	0.00451971	-1.8577	1	1	1	bhmt	betaine-homocysteine methyltransferase	BM342901	Dr.75610	322228	0009086 // methionine biosynthetic process // inferred from electronic annotation	0005737 // cytoplasm // inferred from electronic annotation	0008168 // methyltransferase activity // inferred from electronic annotation /// 0008270 // zinc ion binding // inferred from electronic annotation /// 0008898 // homocysteine S-methyltransferase activity // inferred from electronic annotation /// 0016740 // transferase activity // inferred from electronic annotation /// 0046872 // metal ion binding // inferred from electronic annotation /// 0047…	---
Dr.4615.1.S1_a_at	0.0294989	0.049366	0.00452676	0.108128	7.7914	6.76485	0.00452676	2.03715	0	0.5	0.5	wu:fc70h04	wu:fc70h04	CD602226	---	325375	---	---	---	---
Dr.7102.1.S1_at	0.579641	0.208462	0.00454803	0.108137	12.5659	12.0288	0.00454803	1.45098	1	1	1	ppdpfb	pancreatic progenitor cell differentiation and proliferation factor b	BE605958	Dr.78272	336303	0007275 // multicellular organismal development // inferred from electronic annotation /// 0030154 // cell differentiation // inferred from electronic annotation	---	---	---
Dr.18431.1.S1_at	0.00253692	0.020143	0.00462309	0.108979	8.98802	9.58095	0.00462309	-1.5083	1	1	1	gnpda1	glucosamine-6-phosphate deaminase 1	BQ262910	Dr.81730	550565	0005975 // carbohydrate metabolic process // inferred from electronic annotation /// 0006044 // N-acetylglucosamine metabolic process // inferred from electronic annotation	---	0004342 // glucosamine-6-phosphate deaminase activity // inferred from electronic annotation	---
Dr.10201.1.S1_at	0.171881	0.108694	0.00462675	0.108979	12.5858	12.3427	0.00462675	1.18355	1	1	1	sepw1	selenoprotein W, 1	NM_178287.2	Dr.10201	352915	0045454 // cell redox homeostasis // inferred from electronic annotation	0005737 // cytoplasm // inferred from electronic annotation	0008430 // selenium binding // inferred from electronic annotation	---
Dr.20167.4.S1_at	0.0119812	0.033742	0.00470883	0.108979	10.6866	10.3592	0.00470883	1.25472	1	1	1	si:dkey-147f20.5	si:dkey-147f20.5	AL717144	Dr.49140	100005387	---	---	---	---
Dr.13195.1.A1_at	0.0835006	0.0780127	0.00470911	0.108979	9.32312	8.85006	0.00470911	1.38805	0.928571	0.928571	0.928571	mlh1	mutL homolog 1, colon cancer, nonpolyposis type 2 (E. coli)	BI884233	Dr.77529	393632	0006298 // mismatch repair // inferred from electronic annotation /// 0007059 // chromosome segregation // inferred from mutant phenotype /// 0007141 // male meiosis I // inferred from mutant phenotype /// 0007283 // spermatogenesis // inferred from mutant phenotype /// 0043060 // meiotic metaphase I plate congression // inferred from mutant phenotype /// 0051026 // chiasma formation // inferred …	0005634 // nucleus // inferred from electronic annotation	0005524 // ATP binding // inferred from electronic annotation /// 0030983 // mismatched DNA binding // inferred from electronic annotation	---
Dr.5504.1.S1_at	0.00857644	0.0306941	0.00472129	0.108979	11.6365	11.286	0.00472129	1.27496	1	1	1	cbsb	cystathionine-beta-synthase b	BI879550	Dr.76887	266987	0006535 // cysteine biosynthetic process from serine // inferred from electronic annotation /// 0008152 // metabolic process // inferred from electronic annotation /// 0019343 // cysteine biosynthetic process via cystathionine // inferred from electronic annotation	0005737 // cytoplasm // inferred from electronic annotation	0003824 // catalytic activity // inferred from electronic annotation /// 0004122 // cystathionine beta-synthase activity // inferred from electronic annotation /// 0030170 // pyridoxal phosphate binding // inferred from electronic annotation	---
Dr.2866.1.S1_at	0.0876184	0.0799592	0.0047555	0.108979	11.8634	12.0157	0.0047555	-1.11137	1	1	1	vta1	Vps20-associated 1 homolog (S. cerevisiae)	BC053254.1	Dr.2866	406414	---	---	---	---
Dr.20019.1.S1_at	0.0121235	0.0338604	0.00475851	0.108979	12.1482	11.5051	0.00475851	1.56161	1	1	1	thy1	Thy-1 cell surface antigen	AY157574.1	Dr.75448	336617	---	---	---	---
Dr.11081.1.S1_at	0.00837171	0.0303984	0.00478276	0.108979	10.2551	9.84003	0.00478276	1.33332	1	1	1	mrpl23	mitochondrial ribosomal protein L23	BG305364	Dr.11081	415142	0006412 // translation // inferred from electronic annotation	0005622 // intracellular // inferred from electronic annotation /// 0005739 // mitochondrion // inferred from electronic annotation /// 0005840 // ribosome // inferred from electronic annotation /// 0030529 // ribonucleoprotein complex // inferred from electronic annotation	0000166 // nucleotide binding // inferred from electronic annotation /// 0003735 // structural constituent of ribosome // inferred from electronic annotation	---
Dr.3884.1.S1_at	0.0439448	0.058287	0.00481838	0.108979	11.6713	11.7943	0.00481838	-1.089	1	1	1	smarcb1b	SWI/SNF related, matrix associated, actin dependent regulator of chromatin, subfamily b, member 1b	AI793556	Dr.3884	30731	0006338 // chromatin remodeling // inferred from electronic annotation	0000228 // nuclear chromosome // inferred from electronic annotation	---	---
Dr.10309.1.S1_at	0.0318488	0.0504027	0.00483408	0.108979	9.2227	8.65441	0.00483408	1.48276	0.714286	1	1	im:6906574	im:6906574	BI882432	---	553027	---	---	---	---
Dr.10359.1.A1_at	0.00510854	0.0252168	0.00483738	0.108979	10.7665	10.6305	0.00483738	1.09886	1	1	1	LOC100190889	hypothetical protein LOC100190889	BG305361	Dr.81807	100190889	---	---	---	---
Dr.9278.1.S1_at	0.000938769	0.0147432	0.00489572	0.108979	9.30763	9.62136	0.00489572	-1.24292	0.928571	1	1	hk1	hexokinase 1	BC048065.1	Dr.9278	406791	0005975 // carbohydrate metabolic process // inferred from electronic annotation /// 0006096 // glycolysis // inferred from electronic annotation	---	0000166 // nucleotide binding // inferred from electronic annotation /// 0004396 // hexokinase activity // inferred from electronic annotation /// 0005524 // ATP binding // inferred from electronic annotation /// 0016301 // kinase activity // inferred from electronic annotation /// 0016740 // transferase activity // inferred from electronic annotation /// 0016773 // phosphotransferase activity, a…	---
Dr.21734.1.A1_at	0.0712561	0.0728713	0.0049006	0.108979	8.67917	8.12329	0.0049006	1.47006	0.571429	0.5	0.571429	DKEYP-80C12.9	novel protein similar to Neuron-specific protein family member 1 (Brain neuron cytoplasmic protein 1) (LOC558119)	AI793662	Dr.78970	558119	0007212 // dopamine receptor signaling pathway // inferred from electronic annotation	0016021 // integral to membrane // inferred from electronic annotation	0050780 // dopamine receptor binding // inferred from electronic annotation	---
Dr.18786.1.A1_at	0.00229551	0.0196377	0.00491662	0.108979	8.38388	7.88488	0.00491662	1.41323	0.214286	0.428571	0.428571	---	---	BQ618112	---	---	---	---	---	---
Dr.5607.1.S1_at	0.07809	0.0757821	0.00491845	0.108979	9.94446	10.2071	0.00491845	-1.19965	1	1	1	wu:fc48e01	wu:fc48e01	BQ615291	Dr.105558	799876	---	---	---	---
Dr.26331.1.A1_at	0.00976314	0.0319735	0.00492797	0.108979	10.8681	11.2395	0.00492797	-1.29362	1	1	1	---	---	BM036754	---	---	---	---	---	---
Dr.2869.1.S1_at	0.130621	0.0955918	0.00497916	0.108979	11.0708	10.8355	0.00497916	1.17713	1	1	1	zgc:112367	zgc:112367	BI880088	Dr.2869	554110	---	0005783 // endoplasmic reticulum // inferred from electronic annotation /// 0016020 // membrane // inferred from electronic annotation /// 0016021 // integral to membrane // inferred from electronic annotation	---	---
Dr.14097.1.S1_at	0.0608528	0.0680059	0.00498131	0.108979	11.572	11.3444	0.00498131	1.17083	1	1	1	sb:cb183	sb:cb183	CB417238	Dr.33203	368319	---	0043209 // myelin sheath // inferred from direct assay	0019911 // structural constituent of myelin sheath // inferred from electronic annotation	---
Dr.23603.1.S1_at	0.0425318	0.0575384	0.00499127	0.108979	10.4624	10.2074	0.00499127	1.19328	1	1	1	LOC100002736	similar to Y41C4A.8	AI601827	Dr.76701	100002736	---	---	---	---
Dr.6296.1.S1_at	0.00507134	0.0252168	0.00499373	0.108979	9.06349	8.72124	0.00499373	1.26773	0.928571	1	1	rab28	RAB28, member RAS oncogene family	BC045389.1	Dr.80105	326923	0007264 // small GTPase mediated signal transduction // inferred from electronic annotation	---	0000166 // nucleotide binding // inferred from electronic annotation /// 0005525 // GTP binding // inferred from electronic annotation	---
Dr.19463.1.S1_at	0.108656	0.0880523	0.00502106	0.108979	11.601	11.9075	0.00502106	-1.23671	1	1	1	aspm	asp (abnormal spindle)-like, microcephaly associated (Drosophila)	CD283543	Dr.75866	554163	---	---	0005488 // binding // inferred from electronic annotation	---
Dr.12481.1.S1_at	0.0400416	0.0557343	0.00503031	0.108979	8.76988	8.10058	0.00503031	1.5903	0.428571	0.857143	0.857143	LOC100001349 /// LOC100002839	similar to polyprotein /// similar to pol protein	BI474890	---	100001349 /// 100002839	---	---	---	---
DrAffx.1.46.S1_at	0.140588	0.0987019	0.00504229	0.108979	8.12377	8.75321	0.00504229	-1.54697	0.857143	0.428571	0.857143	zgc:86586	zgc:86586	AF321830.1	Dr.43831	494166	0006486 // protein amino acid glycosylation // inferred from electronic annotation	0005794 // Golgi apparatus // inferred from electronic annotation /// 0016020 // membrane // inferred from electronic annotation /// 0016021 // integral to membrane // inferred from electronic annotation	0008378 // galactosyltransferase activity // inferred from electronic annotation /// 0016740 // transferase activity // inferred from electronic annotation /// 0016757 // transferase activity, transferring glycosyl groups // inferred from electronic annotation	---
Dr.11310.3.S1_x_at	0.00671609	0.0275808	0.00507454	0.109199	11.8908	11.5073	0.00507454	1.30455	1	1	1	tuba1 /// wu:fb37a10	tubulin, alpha 1 /// wu:fb37a10	BG306212	Dr.11310	373080 /// 573216	0007017 // microtubule-based process // inferred from electronic annotation /// 0007018 // microtubule-based movement // inferred from electronic annotation /// 0051258 // protein polymerization // inferred from electronic annotation	0005874 // microtubule // inferred from electronic annotation /// 0043234 // protein complex // inferred from electronic annotation	0000166 // nucleotide binding // inferred from electronic annotation /// 0003924 // GTPase activity // inferred from electronic annotation /// 0005198 // structural molecule activity // inferred from electronic annotation /// 0005525 // GTP binding // inferred from electronic annotation	---
Dr.25680.1.A1_at	0.00227148	0.0195382	0.00516977	0.110912	11.8116	11.5347	0.00516977	1.21159	1	1	1	---	---	AL716150	Dr.150461	---	---	---	---	---
Dr.2790.1.A1_at	0.192047	0.115588	0.00519239	0.110912	11.8957	11.6654	0.00519239	1.17304	1	1	1	zgc:110801	zgc:110801	BM777160	Dr.43273	541536	0006470 // protein amino acid dephosphorylation // inferred from electronic annotation	0005634 // nucleus // inferred from electronic annotation /// 0005737 // cytoplasm // inferred from electronic annotation	0004721 // phosphoprotein phosphatase activity // inferred from electronic annotation /// 0004722 // protein serine/threonine phosphatase activity // inferred from electronic annotation /// 0005488 // binding // inferred from electronic annotation /// 0005506 // iron ion binding // inferred from electronic annotation /// 0016787 // hydrolase activity // inferred from electronic annotation /// 004…	---
Dr.2967.1.A1_at	0.00312846	0.0208617	0.00522992	0.110912	9.44024	10.4605	0.00522992	-2.02836	1	0.857143	1	hoxc8a	homeo box C8a	BQ826564	Dr.132201	449648	0006350 // transcription // inferred from electronic annotation /// 0006355 // regulation of transcription, DNA-dependent // inferred from electronic annotation /// 0007275 // multicellular organismal development // inferred from electronic annotation /// 0031017 // exocrine pancreas development // inferred from genetic interaction /// 0031018 // endocrine pancreas development // inferred from ge…	0005634 // nucleus // inferred from electronic annotation	0003677 // DNA binding // inferred from electronic annotation /// 0003700 // transcription factor activity // inferred from electronic annotation /// 0030528 // transcription regulator activity // inferred from electronic annotation /// 0043565 // sequence-specific DNA binding // inferred from electronic annotation	---
Dr.1064.1.S1_at	0.0108095	0.0328557	0.00523139	0.110912	12.1624	12.814	0.00523139	-1.57087	1	1	1	gatm	glycine amidinotransferase (L-arginine:glycine amidinotransferase)	AI477982	Dr.75520	266799	---	0005737 // cytoplasm // inferred from electronic annotation	0016740 // transferase activity // inferred from electronic annotation /// 0016813 // hydrolase activity, acting on carbon-nitrogen (but not peptide) bonds, in linear amidines // inferred from electronic annotation	---
Dr.20100.1.A1_at	0.356199	0.159732	0.00528912	0.111102	10.1661	10.5776	0.00528912	-1.33011	1	1	1	wu:fc75f05	wu:fc75f05	AI884222	Dr.29297	562231	---	---	---	---
Dr.26416.1.A1_at	0.441502	0.178713	0.0053138	0.111102	12.5423	12.2106	0.0053138	1.2585	1	1	1	aars	alanyl-tRNA synthetase	AI793498	---	324940	0006412 // translation // inferred from electronic annotation /// 0006419 // alanyl-tRNA aminoacylation // inferred from electronic annotation /// 0043039 // tRNA aminoacylation // inferred from electronic annotation	0005737 // cytoplasm // inferred from electronic annotation	0000166 // nucleotide binding // inferred from electronic annotation /// 0003676 // nucleic acid binding // inferred from electronic annotation /// 0004812 // aminoacyl-tRNA ligase activity // inferred from electronic annotation /// 0004813 // alanine-tRNA ligase activity // inferred from electronic annotation /// 0005524 // ATP binding // inferred from electronic annotation /// 0016876 // ligase…	---
Dr.12079.1.A1_at	0.00950466	0.0319735	0.0053285	0.111102	9.30018	9.64221	0.0053285	-1.26754	1	1	1	wu:fk14c11	wu:fk14c11	AW510087	---	337295	---	---	---	---
Dr.10290.1.A1_at	0.00324446	0.0213092	0.00533084	0.111102	10.2528	10.3576	0.00533084	-1.07533	1	1	1	psmd10	proteasome (prosome, macropain) 26S subunit, non-ATPase, 10	AW019161	Dr.79936	403085	---	0000502 // proteasome complex // inferred from electronic annotation /// 0005829 // cytosol // inferred from electronic annotation /// 0043234 // protein complex // inferred from electronic annotation	---	---
Dr.17259.1.A1_at	0.446227	0.179586	0.00534873	0.111102	8.5871	9.04342	0.00534873	-1.37204	1	0.714286	1	CH211-195C14.1	novel protein similar to human amyotrophic lateral sclerosis 2 (juvenile) chromosome region, candidate 8 (ALS2CR8)	BM775400	Dr.105778	555728	---	---	---	---
DrAffx.1.74.S1_at	0.42897	0.175951	0.00538055	0.111102	7.55046	8.65194	0.00538055	-2.14575	0.857143	0	0.857143	sepw2b	selenoprotein W, 2b	AY216583.1	Dr.80915	378438	0045454 // cell redox homeostasis // inferred from electronic annotation	---	0008430 // selenium binding // inferred from electronic annotation	---
Dr.3684.1.S1_at	0.112994	0.0896735	0.00538152	0.111102	9.11274	9.48811	0.00538152	-1.29717	1	1	1	lasp1	LIM and SH3 protein 1	CA470922	Dr.77581	323216	---	---	0008270 // zinc ion binding // inferred from electronic annotation /// 0046872 // metal ion binding // inferred from electronic annotation	---
Dr.895.1.S1_at	0.0569522	0.0662766	0.00542467	0.111301	13.3472	13.5855	0.00542467	-1.17961	1	1	1	eif3s2	eukaryotic translation initiation factor 3, subunit 2 beta	BC045995.1	Dr.76501	406263	0006412 // translation // inferred from electronic annotation /// 0006413 // translational initiation // inferred from sequence or structural similarity	0005737 // cytoplasm // inferred from electronic annotation /// 0005852 // eukaryotic translation initiation factor 3 complex // inferred from sequence or structural similarity	0003743 // translation initiation factor activity // inferred from electronic annotation /// 0003743 // translation initiation factor activity // inferred from sequence or structural similarity	---
Dr.26512.1.A1_at	0.0791575	0.0759672	0.00543481	0.111301	12.2883	12.5048	0.00543481	-1.16196	1	1	1	wu:fa93c10	wu:fa93c10	AI332085	---	336709	---	---	---	---
Dr.14244.1.S1_at	0.206013	0.119733	0.00550836	0.112522	9.14569	9.47429	0.00550836	-1.25579	1	1	1	phkg2	phosphorylase kinase, gamma 2 (testis)	BC047191.1	Dr.82569	393937	0005978 // glycogen biosynthetic process // inferred from electronic annotation /// 0006468 // protein amino acid phosphorylation // inferred from electronic annotation	0005964 // phosphorylase kinase complex // inferred from electronic annotation	0000166 // nucleotide binding // inferred from electronic annotation /// 0004672 // protein kinase activity // inferred from electronic annotation /// 0004674 // protein serine/threonine kinase activity // inferred from electronic annotation /// 0004689 // phosphorylase kinase activity // inferred from electronic annotation /// 0005516 // calmodulin binding // inferred from electronic annotation …	---
Dr.14899.1.A1_at	0.186518	0.113867	0.00554752	0.112873	9.05134	9.63865	0.00554752	-1.50245	1	1	1	chmp4c	chromatin modifying protein 4C	BM183317	Dr.84820	550542	0015031 // protein transport // inferred from electronic annotation	---	---	---
Dr.3740.1.A1_at	0.0552064	0.0656459	0.00560891	0.112873	11.6719	11.0876	0.00560891	1.49925	1	1	1	slc7a3	solute carrier family 7 (cationic amino acid transporter, y+ system), member 3	AI721361	Dr.77674	492363	0006810 // transport // inferred from electronic annotation /// 0006865 // amino acid transport // inferred from electronic annotation /// 0055085 // transmembrane transport // inferred from electronic annotation	0016020 // membrane // inferred from electronic annotation /// 0016021 // integral to membrane // inferred from electronic annotation	0015171 // amino acid transmembrane transporter activity // inferred from electronic annotation	---
Dr.5488.2.A1_at	0.0117638	0.0334612	0.00563034	0.112873	9.40013	10.1462	0.00563034	-1.67716	1	1	1	zgc:194131	zgc:194131	AI545593	---	570354	0006869 // lipid transport // inferred from electronic annotation /// 0042157 // lipoprotein metabolic process // inferred from electronic annotation	0005576 // extracellular region // inferred from electronic annotation	0008289 // lipid binding // inferred from electronic annotation	---
Dr.9746.8.S1_at	0.376504	0.164516	0.00564484	0.112873	13.8534	14.1526	0.00564484	-1.2305	1	1	1	zgc:86706	zgc:86706	AW777870	Dr.76432	415158	0006810 // transport // inferred from electronic annotation /// 0022900 // electron transport chain // inferred from electronic annotation	0005739 // mitochondrion // inferred from electronic annotation /// 0005759 // mitochondrial matrix // inferred from electronic annotation /// 0070469 // respiratory chain // inferred from electronic annotation	0005506 // iron ion binding // inferred from electronic annotation /// 0009055 // electron carrier activity // inferred from electronic annotation /// 0020037 // heme binding // inferred from electronic annotation /// 0046872 // metal ion binding // inferred from electronic annotation	---
Dr.23369.1.S1_at	0.425093	0.17551	0.0056513	0.112873	7.98782	8.69101	0.0056513	-1.6281	1	0.642857	1	LOC568010	similar to inositol 1,4,5-triphosphate receptor, type 3	BE202129	---	568010	---	---	---	---
Dr.20197.1.A1_at	0.00403271	0.0234518	0.0056529	0.112873	10.5538	10.9016	0.0056529	-1.27264	1	1	1	wu:fi32b04	wu:fi32b04	AW019692	---	334117	---	---	---	---
Dr.9550.1.S1_at	0.200304	0.117916	0.00571151	0.113251	10.8673	10.4904	0.00571151	1.29853	1	1	1	zgc:153687	zgc:153687	BM531174	Dr.81555	768152	0019941 // modification-dependent protein catabolic process // inferred from electronic annotation /// 0043687 // post-translational protein modification // inferred from electronic annotation /// 0051246 // regulation of protein metabolic process // inferred from electronic annotation	---	0016874 // ligase activity // inferred from electronic annotation /// 0019787 // small conjugating protein ligase activity // inferred from electronic annotation	---
Dr.3025.3.S1_at	0.060633	0.0678977	0.00571215	0.113251	10.846	11.6302	0.00571215	-1.72221	1	1	1	a2ml /// LOC100003785 /// LOC100006782 /// LOC100006895 /// LOC569025 /// sb:cb37 /// wu:fb68b01	alpha-2 macroglobulin-like /// similar to LOC567732 protein /// similar to LOC567732 protein /// similar to LOC567732 protein /// similar to LOC567732 protein /// sb:cb37 /// wu:fb68b01	BM530427	Dr.135715	100003785 /// 100006782 /// 100006895 /// 100006947 /// 100006972 /// 100006993 /// 569025	0001889 // liver development // inferred from mutant phenotype	0005576 // extracellular region // inferred from electronic annotation /// 0005615 // extracellular space // inferred from electronic annotation	0004866 // endopeptidase inhibitor activity // inferred from electronic annotation /// 0005515 // protein binding // inferred from electronic annotation	---
Dr.10580.1.S1_at	0.00935801	0.0318246	0.00573912	0.113415	8.76726	8.23634	0.00573912	1.44485	0.571429	0.714286	0.714286	nek2	NIMA (never in mitosis gene a)-related kinase 2	BC048055.1	Dr.10580	394025	0006468 // protein amino acid phosphorylation // inferred from electronic annotation	---	0004672 // protein kinase activity // inferred from electronic annotation /// 0004674 // protein serine/threonine kinase activity // inferred from electronic annotation /// 0005524 // ATP binding // inferred from electronic annotation /// 0016301 // kinase activity // inferred from electronic annotation	---
Dr.19527.1.S1_a_at	0.982636	0.290326	0.00577685	0.113415	12.9613	12.6688	0.00577685	1.22475	1	1	1	---	---	BI889785	---	---	---	---	---	---
Dr.939.1.A1_at	0.644704	0.221415	0.00578312	0.113415	8.2257	7.84818	0.00578312	1.2991	0.142857	0.428571	0.428571	wu:fa96e12	wu:fa96e12	AI330596	Dr.939	562283	---	---	---	---
Dr.3458.1.S1_at	0.63664	0.220187	0.00585218	0.114382	12.9637	13.4723	0.00585218	-1.42261	1	1	1	LOC100151336	similar to Epiplakin	AI396965	---	100151336	---	---	---	---
Dr.16034.1.S1_at	0.00506522	0.0252168	0.00593841	0.115062	10.1503	9.91807	0.00593841	1.17465	1	1	1	zgc:86839	zgc:86839	AL924397	Dr.79720	415200	0007049 // cell cycle // inferred from electronic annotation	---	0016538 // cyclin-dependent protein kinase regulator activity // inferred from electronic annotation	---
Dr.7971.1.A1_at	0.0100756	0.0319735	0.00595424	0.115062	10.5067	10.1867	0.00595424	1.24826	1	1	1	ipo9	importin 9	AI657665	Dr.33564	406860	0000059 // protein import into nucleus, docking // inferred from electronic annotation /// 0006886 // intracellular protein transport // inferred from electronic annotation	0005634 // nucleus // inferred from electronic annotation /// 0005643 // nuclear pore // inferred from electronic annotation /// 0005737 // cytoplasm // inferred from electronic annotation	0005488 // binding // inferred from electronic annotation /// 0008565 // protein transporter activity // inferred from electronic annotation	---
Dr.2988.1.A1_at	0.0811597	0.0768148	0.00597936	0.115062	12.1986	12.4251	0.00597936	-1.16999	1	1	1	pprc1	peroxisome proliferator-activated receptor gamma, coactivator-related 1	BI673378	Dr.105135	100002463	---	---	---	---
Dr.12651.1.S1_at	0.0134606	0.0354064	0.00599879	0.115062	8.1995	7.769	0.00599879	1.3477	0.428571	0.571429	0.571429	sh3glb2	SH3-domain GRB2-like endophilin B2	BC047195.1	Dr.79610	394094	---	0005737 // cytoplasm // inferred from electronic annotation	0005515 // protein binding // inferred from electronic annotation	---
Dr.6268.1.A1_at	0.0031814	0.0210749	0.00599914	0.115062	9.12123	9.38264	0.00599914	-1.19865	1	1	1	wu:fe11c03	wu:fe11c03	AW421067	Dr.79983	563054	---	---	---	---
Dr.21326.1.A1_at	0.0178941	0.040343	0.00600916	0.115062	8.40004	7.54107	0.00600916	1.81375	0.428571	0.714286	0.714286	zgc:77177	zgc:77177	AI601401	Dr.105434	406577	---	---	---	---
Dr.15530.1.A1_at	0.350685	0.158553	0.00605042	0.115255	8.37475	7.64907	0.00605042	1.65368	0.285714	0.5	0.5	park7	parkinson disease (autosomal recessive, early onset) 7	BM316641	Dr.85181	449674	0006979 // response to oxidative stress // inferred from mutant phenotype	0005634 // nucleus // inferred from electronic annotation /// 0005737 // cytoplasm // inferred from electronic annotation	---	---
Dr.16553.1.A1_at	0.0720756	0.0731775	0.00608262	0.115255	11.003	10.7041	0.00608262	1.23021	1	1	1	nup37	nucleoporin 37	BI709620	Dr.86018	436892	---	---	---	---
Dr.4111.1.S1_at	0.0685191	0.0717011	0.00611625	0.115255	13.9128	14.2004	0.00611625	-1.22061	1	1	1	fbp1b	fructose-1,6-bisphosphatase 1b	BC053267.1	Dr.26703	282672	0005975 // carbohydrate metabolic process // inferred from electronic annotation /// 0016051 // carbohydrate biosynthetic process // inferred from electronic annotation /// 0042221 // response to chemical stimulus // inferred from direct assay	0005737 // cytoplasm // inferred from electronic annotation /// 0005783 // endoplasmic reticulum // inferred from electronic annotation /// 0016020 // membrane // inferred from electronic annotation /// 0016021 // integral to membrane // inferred from electronic annotation	0016787 // hydrolase activity // inferred from electronic annotation /// 0042132 // fructose 1,6-bisphosphate 1-phosphatase activity // inferred from electronic annotation /// 0042578 // phosphoric ester hydrolase activity // inferred from electronic annotation	---
Dr.11419.1.A1_at	0.18707	0.113867	0.0061215	0.115255	8.59471	7.02422	0.0061215	2.97006	0.142857	0.857143	0.857143	DKEY-204E18.4 /// LOC100006320 /// LOC791613 /// zgc:112490 /// zgc:112491 /// zgc:153113	similar to UDP-glucuronosyltransferase 2A1 /// hypothetical protein LOC100006320 /// hypothetical protein LOC791613 /// zgc:112490 /// zgc:112491 /// zgc:153113	BG302826	Dr.106180	100006320 /// 550352 /// 553952 /// 767705 /// 791613 /// 797211	0008152 // metabolic process // inferred from electronic annotation	---	0016740 // transferase activity // inferred from electronic annotation /// 0016757 // transferase activity, transferring glycosyl groups // inferred from electronic annotation /// 0016758 // transferase activity, transferring hexosyl groups // inferred from electronic annotation	---
Dr.3249.1.A1_at	0.00676326	0.027648	0.00613809	0.115255	11.3334	11.4596	0.00613809	-1.0914	1	1	1	si:dkeyp-113d7.1	Si:dkeyp-113d7.1	BI877718	Dr.31865	407709	---	0005622 // intracellular // inferred from electronic annotation	0003676 // nucleic acid binding // inferred from electronic annotation /// 0008270 // zinc ion binding // inferred from electronic annotation	---
Dr.9522.1.A1_at	0.0102316	0.0319871	0.00618796	0.115255	8.48175	8.77028	0.00618796	-1.22139	0.857143	0.642857	0.857143	wu:fj84h12	wu:fj84h12	BI884414	---	337582	---	---	---	---
Dr.17653.2.S1_a_at	0.047292	0.0604676	0.0062112	0.115255	11.6693	11.2479	0.0062112	1.33923	1	1	1	LOC100149842 /// zgc:91957	hypothetical protein LOC100149842 /// zgc:91957	BQ615725	Dr.85257	100149842 /// 431716	0008152 // metabolic process // inferred from electronic annotation	---	0008080 // N-acetyltransferase activity // inferred from electronic annotation	---
Dr.16658.1.S1_at	0.0463086	0.0598102	0.00622204	0.115255	9.76145	9.40889	0.00622204	1.27682	1	1	1	fbxl3a	F-box and leucine-rich repeat protein 3A	BF937803	Dr.82675	378451	---	---	---	---
Dr.24241.2.A1_at	0.26944	0.138007	0.0062293	0.115255	10.9419	10.6525	0.0062293	1.22206	1	1	1	LOC555279	similar to transmembrane protein 209	BQ131629	Dr.104910	555279	---	---	---	---
Dr.25133.11.S1_at	0.0237068	0.0454094	0.00624521	0.115255	8.95346	8.31587	0.00624521	1.55572	0.714286	0.857143	0.857143	ca15b	carbonic anhydrase XV b	BM957986	Dr.31955	791844	0006730 // one-carbon metabolic process // inferred from electronic annotation	---	0004089 // carbonate dehydratase activity // inferred from electronic annotation /// 0008270 // zinc ion binding // inferred from electronic annotation	---
Dr.14931.1.S1_at	0.220778	0.124703	0.00624963	0.115255	9.36458	8.85878	0.00624963	1.41991	0.857143	0.928571	0.928571	zgc:153327	zgc:153327	BM035598	Dr.14931	767691	---	---	---	---
Dr.6104.1.S1_at	0.121237	0.0922663	0.00629045	0.115405	9.58076	9.10333	0.00629045	1.39226	1	1	1	lnpa	limb and neural patterns a	BC050510.1	Dr.6104	326761	---	0016020 // membrane // inferred from electronic annotation /// 0016021 // integral to membrane // inferred from electronic annotation	---	---
Dr.5708.1.A1_at	0.0521657	0.0640359	0.00629841	0.115405	9.8976	9.42465	0.00629841	1.38794	1	1	1	wu:fb10b07	wu:fb10b07	AW420531	---	336422	---	---	---	---
Dr.2113.2.S1_a_at	0.0107237	0.0327645	0.00634541	0.115467	10.4532	10.703	0.00634541	-1.18908	1	1	1	zgc:110188	zgc:110188	CB359624	Dr.77711	550529	---	---	---	---
Dr.9746.1.S1_a_at	0.116055	0.0905189	0.00637027	0.115467	13.5664	13.7785	0.00637027	-1.15835	1	1	1	rrm1	ribonucleotide reductase M1 polypeptide	NM_131455.1	Dr.33356	30740	0006260 // DNA replication // inferred from electronic annotation /// 0055114 // oxidation reduction // inferred from electronic annotation	0005737 // cytoplasm // inferred from electronic annotation /// 0005971 // ribonucleoside-diphosphate reductase complex // inferred from electronic annotation	0000166 // nucleotide binding // inferred from electronic annotation /// 0003824 // catalytic activity // inferred from electronic annotation /// 0004748 // ribonucleoside-diphosphate reductase activity // inferred from electronic annotation /// 0005515 // protein binding // inferred from electronic annotation /// 0005524 // ATP binding // inferred from electronic annotation /// 0016491 // oxidor…	---
Dr.10384.1.S1_at	0.132813	0.0963301	0.00637942	0.115467	12.1054	11.8367	0.00637942	1.20469	1	1	1	ndufab1	NADH dehydrogenase (ubiquinone) 1, alpha/beta subcomplex, 1	BM534211	Dr.78115	325712	0006633 // fatty acid biosynthetic process // inferred from electronic annotation /// 0008610 // lipid biosynthetic process // inferred from electronic annotation	---	0000036 // acyl carrier activity // inferred from electronic annotation /// 0031177 // phosphopantetheine binding // inferred from electronic annotation /// 0048037 // cofactor binding // inferred from electronic annotation	---
Dr.16654.1.S1_at	0.261591	0.136481	0.00641108	0.115467	10.0394	9.52052	0.00641108	1.43284	1	1	1	LOC567678	similar to avidin	AL919330	Dr.104386	567678	---	---	---	---
Dr.6204.1.A1_at	0.0089023	0.0312511	0.0064235	0.115467	9.32257	9.68713	0.0064235	-1.28749	1	1	1	zgc:172238	zgc:172238	BQ109088	Dr.119517	796270	---	---	---	---
Dr.11659.1.A1_at	0.473872	0.186119	0.00642922	0.115467	12.311	12.5479	0.00642922	-1.17845	1	1	1	cnot1	CCR4-NOT transcription complex, subunit 1	AL925147	Dr.75497	448949	0006350 // transcription // inferred from electronic annotation /// 0045449 // regulation of transcription // inferred from electronic annotation	---	---	---
Dr.326.1.A1_at	0.0227426	0.0449665	0.00645197	0.115467	10.9912	10.574	0.00645197	1.33533	1	1	1	LOC100005822 /// LOC566002 /// zgc:171626	similar to zinc finger protein 569 /// similar to zinc finger protein 569 /// zgc:171626	AA494562	Dr.117846	100005822 /// 100126129 /// 566002	---	0005622 // intracellular // inferred from electronic annotation	0003676 // nucleic acid binding // inferred from electronic annotation /// 0008270 // zinc ion binding // inferred from electronic annotation	---
Dr.2113.1.S1_at	0.0805029	0.076555	0.00650796	0.115968	10.3473	10.7414	0.00650796	-1.31414	1	1	1	zgc:110188	zgc:110188	BI709400	Dr.77711	550529	---	---	---	---
Dr.7188.1.A1_at	0.744115	0.241207	0.00651822	0.115968	9.53603	9.0436	0.00651822	1.40682	1	1	1	sgsh	N-sulfoglucosamine sulfohydrolase (sulfamidase)	AW058998	Dr.80125	563849	0008152 // metabolic process // inferred from electronic annotation	---	0003824 // catalytic activity // inferred from electronic annotation /// 0008484 // sulfuric ester hydrolase activity // inferred from electronic annotation /// 0016787 // hydrolase activity // inferred from electronic annotation	---
Dr.11087.1.A1_at	0.0179835	0.0403739	0.0066714	0.117628	8.30571	7.90118	0.0066714	1.32365	0.571429	0.285714	0.571429	scg3	secretogranin III	BI879475	Dr.80934	393730	---	---	---	---
Dr.5677.1.S1_at	0.130504	0.0955918	0.00668808	0.117628	13.699	13.408	0.00668808	1.22348	1	1	1	c6orf115	c6orf115 homolog (H. sapiens)	BM141101	Dr.76188	336650	---	---	---	---
Dr.14745.1.A1_at	0.0122093	0.0339777	0.00669931	0.117628	9.52693	9.12244	0.00669931	1.32362	1	1	1	si:ch211-116i17.1	si:ch211-116i17.1	BM183954	Dr.14745	555520	0000059 // protein import into nucleus, docking // inferred from electronic annotation /// 0006886 // intracellular protein transport // inferred from electronic annotation	0005634 // nucleus // inferred from electronic annotation /// 0005643 // nuclear pore // inferred from electronic annotation /// 0005737 // cytoplasm // inferred from electronic annotation	0005488 // binding // inferred from electronic annotation /// 0008565 // protein transporter activity // inferred from electronic annotation	---
Dr.16544.1.S1_at	0.424129	0.175283	0.00670571	0.117628	10.7483	10.186	0.00670571	1.47659	1	1	1	zgc:153675	zgc:153675	BI709943	Dr.78097	768179	---	---	---	---
Dr.3566.1.S1_at	0.0168158	0.0394605	0.00671605	0.117628	10.6147	10.1352	0.00671605	1.3943	1	1	1	llgl2	lethal giant larvae homolog 2 (Drosophila)	BC052919.1	Dr.76731	795670	0006887 // exocytosis // inferred from electronic annotation /// 0007010 // cytoskeleton organization // inferred from mutant phenotype /// 0007049 // cell cycle // inferred from electronic annotation /// 0008285 // negative regulation of cell proliferation // inferred from mutant phenotype /// 0008544 // epidermis development // inferred from mutant phenotype /// 0030336 // negative regulation o…	0005737 // cytoplasm // inferred from electronic annotation /// 0005856 // cytoskeleton // inferred from electronic annotation	---	---
Dr.4980.1.S1_at	0.0135872	0.0355889	0.00679524	0.118651	13.2131	12.9132	0.00679524	1.23108	1	1	1	glulb	glutamate-ammonia ligase (glutamine synthase) b	BC045886.1	Dr.75165	336473	0006542 // glutamine biosynthetic process // inferred from electronic annotation /// 0006807 // nitrogen compound metabolic process // inferred from electronic annotation	---	0003824 // catalytic activity // inferred from electronic annotation /// 0004356 // glutamate-ammonia ligase activity // inferred from electronic annotation /// 0016874 // ligase activity // inferred from electronic annotation	---
Dr.4536.1.A1_at	0.0580922	0.0669895	0.00684319	0.118973	9.26378	8.95785	0.00684319	1.23621	0.928571	1	1	wu:fc54c10	wu:fc54c10	AI793804	---	325072	---	---	---	---
Dr.7278.1.A1_at	0.0303819	0.0499783	0.00688033	0.119063	9.17337	8.69086	0.00688033	1.39717	0.857143	1	1	tpte	transmembrane phosphatase with tensin homology	AW128322	Dr.46022	327292	0006470 // protein amino acid dephosphorylation // inferred from electronic annotation /// 0006810 // transport // inferred from electronic annotation /// 0006811 // ion transport // inferred from electronic annotation /// 0016311 // dephosphorylation // inferred from electronic annotation /// 0046856 // phosphoinositide dephosphorylation // inferred from direct assay /// 0055085 // transmembrane…	0016020 // membrane // inferred from electronic annotation /// 0016021 // integral to membrane // inferred from electronic annotation /// 0016021 // integral to membrane // inferred from sequence or structural similarity	0004725 // protein tyrosine phosphatase activity // inferred from electronic annotation /// 0005216 // ion channel activity // inferred from electronic annotation /// 0008138 // protein tyrosine/serine/threonine phosphatase activity // inferred from electronic annotation /// 0016314 // phosphatidylinositol-3,4,5-trisphosphate 3-phosphatase activity // inferred from direct assay /// 0016791 // pho…	---
Dr.1347.1.S1_at	0.00129678	0.0165287	0.00688927	0.119063	15.482	15.6058	0.00688927	-1.08963	1	1	1	rpl4	ribosomal protein L4	BC049520.1	Dr.35139	337090	0006412 // translation // inferred from electronic annotation /// 0008152 // metabolic process // inferred from electronic annotation	0005622 // intracellular // inferred from electronic annotation /// 0005840 // ribosome // inferred from electronic annotation	0003735 // structural constituent of ribosome // inferred from electronic annotation /// 0016491 // oxidoreductase activity // inferred from electronic annotation	---
Dr.13132.2.S1_at	0.00155465	0.0171126	0.0069058	0.119063	8.8929	8.56813	0.0069058	1.25247	1	1	1	akr1a1b	aldo-keto reductase family 1, member A1b (aldehyde reductase)	BM034688	Dr.83969	799805	0055114 // oxidation reduction // inferred from electronic annotation	---	0008106 // alcohol dehydrogenase (NADP+) activity // inferred from electronic annotation /// 0016491 // oxidoreductase activity // inferred from electronic annotation	---
Dr.11828.1.A1_at	0.0657414	0.0705377	0.00697776	0.119694	9.25368	9.91417	0.00697776	-1.58061	1	1	1	zgc:77806	zgc:77806	BG306112	Dr.116194	402991	---	---	---	---
Dr.5089.1.A1_at	0.0496265	0.0621846	0.00699061	0.119694	9.82289	9.47216	0.00699061	1.27521	1	1	1	2010-09-10	septin 10	AI584486	Dr.43287	550129	0007049 // cell cycle // inferred from electronic annotation	0031105 // septin complex // inferred from electronic annotation	0000166 // nucleotide binding // inferred from electronic annotation /// 0005515 // protein binding // inferred from electronic annotation /// 0005525 // GTP binding // inferred from electronic annotation	---
Dr.8412.1.A1_at	0.0687512	0.0717263	0.0070374	0.120177	10.1937	10.5881	0.0070374	-1.31436	1	1	1	ddx3	DEAD (Asp-Glu-Ala-Asp) box polypeptide 3	AL714718	Dr.104653	566947	---	---	0000166 // nucleotide binding // inferred from electronic annotation /// 0003676 // nucleic acid binding // inferred from electronic annotation /// 0004386 // helicase activity // inferred from electronic annotation /// 0005524 // ATP binding // inferred from electronic annotation /// 0008026 // ATP-dependent helicase activity // inferred from electronic annotation /// 0016787 // hydrolase activi…	---
Dr.5095.1.A1_at	0.0925276	0.0821871	0.00711415	0.120794	11.5876	11.8162	0.00711415	-1.17164	1	1	1	wu:fb25b09	wu:fb25b09	AI601848	Dr.75159	562900	---	---	---	---
Dr.10292.1.S1_at	0.0120952	0.0338604	0.00712458	0.120794	8.77915	9.76203	0.00712458	-1.9764	1	0.714286	1	rbp4l	retinol binding protein 4, like	BI879068	Dr.119793	335651	0006810 // transport // inferred from electronic annotation	---	0005215 // transporter activity // inferred from electronic annotation /// 0005488 // binding // inferred from electronic annotation /// 0005501 // retinoid binding // inferred from electronic annotation	---
Dr.17478.1.A1_at	0.00933908	0.0318246	0.00726495	0.122792	11.3758	11.0452	0.00726495	1.25753	1	1	1	npm2	nucleoplasmin 2	BM859664	Dr.86275	555786	---	---	0003676 // nucleic acid binding // inferred from electronic annotation	---
Dr.26471.1.S1_at	0.363006	0.161265	0.00728719	0.122922	10.9957	10.5252	0.00728719	1.38561	1	1	1	zgc:64148	zgc:64148	BC053280.1	Dr.77441	393354	---	0043231 // intracellular membrane-bounded organelle // inferred from electronic annotation	0051537 // 2 iron, 2 sulfur cluster binding // inferred from electronic annotation	---
Dr.25864.1.S1_at	0.00275421	0.0201777	0.00734216	0.123388	10.4908	10.5756	0.00734216	-1.06052	1	1	1	zgc:63992	zgc:63992	BC053184.1	Dr.25864	393328	---	---	---	---
Dr.3762.1.S1_at	0.0254824	0.0466791	0.00736525	0.123476	9.66916	9.34887	0.00736525	1.24859	1	1	1	slc35e1	solute carrier family 35, member E1	BC046896.1	Dr.116889	406347	---	0016020 // membrane // inferred from electronic annotation /// 0016021 // integral to membrane // inferred from electronic annotation	---	---
Dr.7568.1.A1_at	0.0451263	0.0590095	0.00739281	0.123476	10.4153	10.1152	0.00739281	1.2313	1	1	1	si:ch211-132p20.4	si:ch211-132p20.4	AW058863	Dr.78433	566537	0006810 // transport // inferred from electronic annotation /// 0006811 // ion transport // inferred from electronic annotation /// 0006814 // sodium ion transport // inferred from electronic annotation /// 0006865 // amino acid transport // inferred from electronic annotation	0005886 // plasma membrane // inferred from electronic annotation /// 0016020 // membrane // inferred from electronic annotation /// 0016021 // integral to membrane // inferred from electronic annotation	0015293 // symporter activity // inferred from electronic annotation /// 0031402 // sodium ion binding // inferred from electronic annotation	---
Dr.3880.1.S2_at	0.427683	0.175951	0.00743977	0.123728	10.3586	10.6603	0.00743977	-1.23257	1	1	1	baxa	bcl2-associated X protein, a	BM777088	Dr.78968	58081	0042981 // regulation of apoptosis // inferred from electronic annotation /// 0043065 // positive regulation of apoptosis // inferred from direct assay /// 0043280 // positive regulation of caspase activity // inferred from genetic interaction /// 0043280 // positive regulation of caspase activity // inferred from mutant phenotype /// 0046686 // response to cadmium ion // inferred from direct ass…	---	---	---
Dr.11486.1.S1_at	3.0213e-05	0.00504652	0.00745429	0.123728	9.55066	9.3772	0.00745429	1.12777	1	1	1	edem1	ER degradation enhancer, mannosidase alpha-like 1	BC045461.1	Dr.11486	394164	---	0016020 // membrane // inferred from electronic annotation	0004571 // mannosyl-oligosaccharide 1,2-alpha-mannosidase activity // inferred from electronic annotation /// 0005509 // calcium ion binding // inferred from electronic annotation	---
Dr.1842.1.A1_at	0.396169	0.168901	0.00750803	0.12435	11.2421	11.7058	0.00750803	-1.37911	1	1	1	mpp1	membrane protein, palmitoylated 1	CD603230	Dr.111730	325542	---	---	0005515 // protein binding // inferred from electronic annotation	---
Dr.17225.1.S1_at	0.00680572	0.0276517	0.0075749	0.12476	10.7028	9.80396	0.0075749	1.86457	0.857143	1	1	sb:cb124	sb:cb124	BM277076	Dr.17225	100005903	---	---	---	---
Dr.20137.1.S1_at	0.172075	0.108694	0.00757615	0.12476	11.3525	11.5659	0.00757615	-1.15943	1	1	1	ngdn	neuroguidin, EIF4E binding protein	BM315737	---	386642	0006417 // regulation of translation // inferred from electronic annotation	0005634 // nucleus // inferred from electronic annotation /// 0005737 // cytoplasm // inferred from electronic annotation	---	---
Dr.21.1.A1_at	0.0123454	0.0340938	0.00765343	0.125358	9.83262	10.1556	0.00765343	-1.25088	1	1	1	LOC553384	hypothetical protein LOC553384	BG728735	Dr.43301	553384	0006783 // heme biosynthetic process // inferred from electronic annotation /// 0048034 // heme O biosynthetic process // inferred from electronic annotation	0005886 // plasma membrane // inferred from electronic annotation /// 0016021 // integral to membrane // inferred from electronic annotation /// 0031966 // mitochondrial membrane // inferred from electronic annotation	0004659 // prenyltransferase activity // inferred from electronic annotation /// 0008495 // protoheme IX farnesyltransferase activity // inferred from electronic annotation	---
Dr.16655.1.S1_at	0.18191	0.111988	0.00768139	0.125358	10.0225	9.45508	0.00768139	1.48192	1	1	1	zgc:56518	zgc:56518	BC049037.1	Dr.78105	406736	---	---	---	---
Dr.11756.1.S1_at	0.103819	0.0863387	0.00768965	0.125358	9.59175	9.1167	0.00768965	1.38997	0.857143	1	1	xpo6	exportin 6	AF395741.1	Dr.78887	333980	0000059 // protein import into nucleus, docking // inferred from electronic annotation /// 0006355 // regulation of transcription, DNA-dependent // inferred from electronic annotation /// 0006810 // transport // inferred from electronic annotation /// 0006886 // intracellular protein transport // inferred from electronic annotation /// 0015031 // protein transport // inferred from electronic anno…	0005634 // nucleus // inferred from electronic annotation /// 0005643 // nuclear pore // inferred from electronic annotation /// 0005737 // cytoplasm // inferred from electronic annotation	0003700 // transcription factor activity // inferred from electronic annotation /// 0005488 // binding // inferred from electronic annotation /// 0008565 // protein transporter activity // inferred from electronic annotation	---
Dr.1330.1.S1_at	0.0660186	0.0707299	0.00771769	0.125358	9.16165	10.36	0.00771769	-2.29485	1	0.857143	1	sepp1a	selenoprotein P, plasma, 1a	BI866379	Dr.9483	352931	0006979 // response to oxidative stress // non-traceable author statement	0005576 // extracellular region // inferred from direct assay /// 0005576 // extracellular region // inferred from electronic annotation	0008430 // selenium binding // inferred from electronic annotation	---
Dr.10492.1.S1_at	0.079872	0.0763257	0.00773257	0.125358	10.4544	10.915	0.00773257	-1.37612	1	1	1	dla	deltaA	NM_130954.1	Dr.30326	30131	0007154 // cell communication // inferred from electronic annotation /// 0007219 // Notch signaling pathway // inferred from electronic annotation /// 0007275 // multicellular organismal development // inferred from electronic annotation /// 0007399 // nervous system development // inferred from electronic annotation /// 0009880 // embryonic pattern specification // inferred from mutant phenotype…	0016020 // membrane // inferred from electronic annotation /// 0016021 // integral to membrane // inferred from electronic annotation	0005509 // calcium ion binding // inferred from electronic annotation /// 0005515 // protein binding // inferred from direct assay	---
Dr.12066.1.S1_at	0.504279	0.192471	0.00777232	0.125637	9.45179	9.90654	0.00777232	-1.37054	1	1	1	---	---	BQ479832	Dr.124184	---	---	---	---	---
Dr.17624.1.S1_at	0.0422192	0.0572981	0.0078063	0.125914	9.01858	8.36726	0.0078063	1.5706	0.571429	1	1	zgc:136817	zgc:136817	CD583452	Dr.17624	678652	0035023 // regulation of Rho protein signal transduction // inferred from electronic annotation	0005622 // intracellular // inferred from electronic annotation	0005089 // Rho guanyl-nucleotide exchange factor activity // inferred from electronic annotation	---
Dr.5410.1.A1_at	0.130209	0.0955176	0.00792072	0.127315	9.1822	9.64228	0.00792072	-1.37562	1	1	1	wu:fc01d02	wu:fc01d02	AI588396	---	323516	---	---	---	---
Dr.7872.1.S1_at	0.00127129	0.0163247	0.00799828	0.127965	10.9217	11.0721	0.00799828	-1.10982	1	1	1	rab14	RAB14, member RAS oncogene family	BC045374.1	Dr.7872	373104	0007264 // small GTPase mediated signal transduction // inferred from electronic annotation /// 0015031 // protein transport // inferred from electronic annotation	---	0000166 // nucleotide binding // inferred from electronic annotation /// 0005525 // GTP binding // inferred from electronic annotation	---
Dr.18445.1.S1_at	0.422002	0.174982	0.00802608	0.127965	11.3874	11.2164	0.00802608	1.12588	1	1	1	zgc:73369	zgc:73369	BI843332	Dr.82938	393780	---	---	---	---
Dr.478.1.S1_at	0.0863079	0.0793297	0.00803378	0.127965	9.70574	10.0529	0.00803378	-1.27208	1	1	1	fgf8a	fibroblast growth factor 8 a	NM_131281.1	Dr.478	30538	0001708 // cell fate specification // inferred from genetic interaction /// 0001708 // cell fate specification // inferred from mutant phenotype /// 0001756 // somitogenesis // inferred from genetic interaction /// 0003007 // heart morphogenesis // inferred from mutant phenotype /// 0007368 // determination of left/right symmetry // inferred from mutant phenotype /// 0007420 // brain development …	0005615 // extracellular space // inferred from direct assay /// 0005764 // lysosome // inferred from direct assay	0008083 // growth factor activity // inferred from electronic annotation	---
Dr.17491.1.A1_at	0.155409	0.103397	0.00808319	0.12839	10.1971	9.94452	0.00808319	1.19137	1	1	1	pygmb	phosphorylase, glycogen (muscle) b	BI428149	Dr.76123	393444	0005975 // carbohydrate metabolic process // inferred from electronic annotation	---	0004645 // phosphorylase activity // inferred from electronic annotation	---
Dr.12206.1.S1_at	0.148781	0.101656	0.00815934	0.128446	12.3181	12.5908	0.00815934	-1.2081	1	1	1	tceb2	transcription elongation factor B (SIII), polypeptide 2 (18kD, elongin B)	AI444293	Dr.33340	192341	---	---	---	---
Dr.21388.1.A1_at	0.000986072	0.0148413	0.0081728	0.128446	9.66849	9.83768	0.0081728	-1.12443	1	1	1	---	---	AI601845	Dr.21388	---	---	---	---	---
Dr.9753.1.A1_at	0.266327	0.137159	0.00817568	0.128446	10.0832	10.6405	0.00817568	-1.47155	1	1	1	---	---	BQ618103	Dr.122505	---	---	---	---	---
Dr.11588.1.S1_at	0.132408	0.0959624	0.0081872	0.128446	9.08478	8.42153	0.0081872	1.58365	0.714286	1	1	sfxn2	sideroflexin 2	BC048044.1	Dr.11588	334757	0006812 // cation transport // inferred from electronic annotation /// 0055085 // transmembrane transport // inferred from electronic annotation	0016020 // membrane // inferred from electronic annotation	0008324 // cation transmembrane transporter activity // inferred from electronic annotation	---
Dr.13661.1.S1_at	0.0674649	0.0712463	0.00820156	0.128446	10.0544	9.76203	0.00820156	1.22466	1	1	1	thyn1	thymocyte nuclear protein 1	BI867398	Dr.83954	393630	---	0005634 // nucleus // inferred from electronic annotation	---	---
Dr.1076.1.A1_at	0.000118019	0.00795412	0.00830037	0.129644	11.4148	11.0649	0.00830037	1.27447	1	1	1	aldh18a1	aldehyde dehydrogenase 18 family, member A1	AW058871	Dr.76195	557186	0006561 // proline biosynthetic process // inferred from electronic annotation /// 0008152 // metabolic process // inferred from electronic annotation /// 0008652 // cellular amino acid biosynthetic process // inferred from electronic annotation /// 0055114 // oxidation reduction // inferred from electronic annotation	0005737 // cytoplasm // inferred from electronic annotation	0003824 // catalytic activity // inferred from electronic annotation /// 0004349 // glutamate 5-kinase activity // inferred from electronic annotation /// 0004350 // glutamate-5-semialdehyde dehydrogenase activity // inferred from electronic annotation /// 0016491 // oxidoreductase activity // inferred from electronic annotation /// 0016740 // transferase activity // inferred from electronic anno…	---
Dr.4759.1.S1_at	0.0179184	0.040343	0.00834826	0.129791	13.4348	13.7081	0.00834826	-1.20853	1	1	1	ifi30	interferon gamma inducible protein 30	BI707889	Dr.76630	336503	---	---	---	---
Dr.20230.1.S1_at	1.37244e-05	0.00356116	0.00837027	0.129791	11.8357	11.6849	0.00837027	1.11015	1	1	1	gmfb	glia maturation factor, beta	BC049318.1	Dr.76342	406384	---	0005622 // intracellular // inferred from electronic annotation	0003779 // actin binding // inferred from electronic annotation /// 0008083 // growth factor activity // inferred from electronic annotation	---
Dr.25696.1.S1_at	0.0321766	0.0506592	0.0083798	0.129791	12.4669	12.7114	0.0083798	-1.18474	1	1	1	si:ch211-51m24.3	si:ch211-51m24.3	BI704250	Dr.75110	558344	0006333 // chromatin assembly or disassembly // inferred from electronic annotation /// 0045449 // regulation of transcription // inferred from electronic annotation	0000785 // chromatin // inferred from electronic annotation /// 0005634 // nucleus // inferred from electronic annotation	0003676 // nucleic acid binding // inferred from electronic annotation /// 0003677 // DNA binding // inferred from electronic annotation /// 0003682 // chromatin binding // inferred from electronic annotation /// 0004386 // helicase activity // inferred from electronic annotation /// 0005515 // protein binding // inferred from electronic annotation /// 0005524 // ATP binding // inferred from elec…	---
Dr.26364.1.A1_at	0.0254446	0.0465324	0.00853939	0.131471	10.0084	9.82998	0.00853939	1.13167	1	1	1	---	---	AL917972	Dr.105200	---	---	---	---	---
Dr.1198.1.A1_at	0.00186656	0.0180031	0.00854742	0.131471	10.8803	10.5534	0.00854742	1.25429	1	1	1	kdelr2l	KDEL (Lys-Asp-Glu-Leu) endoplasmic reticulum protein retention receptor 2, like	AI942943	Dr.76243	325464	0006621 // protein retention in ER lumen // inferred from electronic annotation /// 0006810 // transport // inferred from electronic annotation /// 0015031 // protein transport // inferred from electronic annotation	0005783 // endoplasmic reticulum // inferred from electronic annotation /// 0016021 // integral to membrane // inferred from electronic annotation	0004872 // receptor activity // inferred from electronic annotation /// 0046923 // ER retention sequence binding // inferred from electronic annotation	---
Dr.7296.1.A1_at	8.62662e-05	0.00755076	0.00855799	0.131471	11.1858	10.76	0.00855799	1.34332	1	1	1	wu:fi22e08	wu:fi22e08	AW154108	Dr.73053	571753	---	---	---	---
Dr.19959.1.S1_at	0.134955	0.0970575	0.0086228	0.1316	10.0731	9.80446	0.0086228	1.2047	1	1	1	LOC100003049	similar to dihydrouridine synthase 2-like	AW281715	Dr.120887	100003049	0008033 // tRNA processing // inferred from electronic annotation /// 0055114 // oxidation reduction // inferred from electronic annotation	0005622 // intracellular // inferred from electronic annotation	0003725 // double-stranded RNA binding // inferred from electronic annotation /// 0003824 // catalytic activity // inferred from electronic annotation /// 0017150 // tRNA dihydrouridine synthase activity // inferred from electronic annotation /// 0050660 // FAD binding // inferred from electronic annotation	---
Dr.7370.1.A1_at	0.655481	0.223699	0.00862904	0.1316	9.18317	8.53905	0.00862904	1.56278	0.785714	0.857143	0.857143	zgc:66434	zgc:66434	AW115654	Dr.80353	335485	---	0016020 // membrane // inferred from electronic annotation	0003824 // catalytic activity // inferred from electronic annotation	---
Dr.23788.1.S1_at	0.137026	0.0975066	0.00864335	0.1316	9.65943	9.12088	0.00864335	1.45251	1	1	1	gstp1	glutathione S-transferase pi	NM_131734.1	Dr.46820	79381	0008152 // metabolic process // inferred from electronic annotation /// 0042221 // response to chemical stimulus // inferred from direct assay	---	0004364 // glutathione transferase activity // inferred from electronic annotation /// 0016740 // transferase activity // inferred from electronic annotation	---
Dr.21429.2.A1_at	0.0398951	0.0556281	0.00867825	0.131845	8.269	8.91751	0.00867825	-1.56755	1	0.428571	1	zgc:85683	zgc:85683	AI626486	Dr.78313	405854	0008152 // metabolic process // inferred from electronic annotation	---	0003824 // catalytic activity // inferred from electronic annotation	---
Dr.8650.1.S1_at	0.0309238	0.050131	0.00881051	0.133086	9.26853	9.63276	0.00881051	-1.28719	1	1	1	---	---	AW343682	Dr.75218	---	0001568 // blood vessel development // inferred from mutant phenotype /// 0006470 // protein amino acid dephosphorylation // inferred from electronic annotation /// 0008285 // negative regulation of cell proliferation // inferred from electronic annotation /// 0016311 // dephosphorylation // inferred from electronic annotation /// 0030336 // negative regulation of cell migration // inferred from …	---	0000287 // magnesium ion binding // inferred from electronic annotation /// 0004725 // protein tyrosine phosphatase activity // inferred from electronic annotation /// 0008138 // protein tyrosine/serine/threonine phosphatase activity // inferred from electronic annotation /// 0016314 // phosphatidylinositol-3,4,5-trisphosphate 3-phosphatase activity // inferred from electronic annotation /// 0016…	---
Dr.25548.1.S1_at	0.060535	0.0678977	0.00881363	0.133086	11.215	10.6252	0.00881363	1.50507	1	1	1	hsp90b1	heat shock protein 90, beta (grp94), member 1	AF510108.1	Dr.76602	386590	0006457 // protein folding // inferred from electronic annotation /// 0006950 // response to stress // inferred from electronic annotation	0005737 // cytoplasm // inferred from electronic annotation /// 0005783 // endoplasmic reticulum // inferred from electronic annotation	0005524 // ATP binding // inferred from electronic annotation /// 0051082 // unfolded protein binding // inferred from electronic annotation	---
Dr.2066.1.A1_at	0.000647625	0.0131594	0.00893343	0.134344	12.5395	12.4121	0.00893343	1.09236	1	1	1	zgc:136346	zgc:136346	AI965299	Dr.77561	692304	---	---	---	---
Dr.26540.1.A1_at	0.000216925	0.0101532	0.00901451	0.134344	10.7168	11.4255	0.00901451	-1.6344	1	1	1	wu:fe25c07	wu:fe25c07	AL718190	---	326820	---	---	---	---
Dr.4733.1.A1_at	0.0645074	0.0698585	0.00905778	0.134344	9.37072	9.78381	0.00905778	-1.33153	1	1	1	zgc:111826	zgc:111826	BM776790	Dr.97360	337191	---	---	---	---
Dr.9419.1.A1_at	0.808476	0.253864	0.00909034	0.134344	10.3894	10.8757	0.00909034	-1.40084	1	1	1	---	---	AW305489	Dr.39627	---	---	---	---	---
Dr.5624.1.S1_at	0.124404	0.093367	0.00909466	0.134344	11.4565	11.1794	0.00909466	1.21175	1	1	1	zgc:55683	zgc:55683	BC050237.1	Dr.79415	406744	---	0005737 // cytoplasm // inferred from electronic annotation	---	---
Dr.7592.1.S1_at	0.0162866	0.0389112	0.00912283	0.134344	11.3288	11.6274	0.00912283	-1.22998	1	1	1	wac	WW domain containing adaptor with coiled-coil	BC048888.1	Dr.78333	323904	---	---	0005515 // protein binding // inferred from electronic annotation	---
Dr.4542.1.A1_at	0.00443389	0.0240458	0.00916149	0.134344	10.1658	10.5896	0.00916149	-1.3414	1	1	1	wu:fc56c01	wu:fc56c01	BI671327	---	325132	---	---	---	---
Dr.7310.1.S1_at	0.0184997	0.0410235	0.00916821	0.134344	11.8145	11.527	0.00916821	1.22053	1	1	1	ccnb2	cyclin B2	BI672582	Dr.80580	368316	0007049 // cell cycle // inferred from electronic annotation /// 0051301 // cell division // inferred from electronic annotation	0005634 // nucleus // inferred from electronic annotation	---	---
Dr.1899.1.S1_at	0.0687052	0.071718	0.00918376	0.134344	8.1427	9.06099	0.00918376	-1.88987	1	0.428571	1	hes5	hairy and enhancer of split 5 (Drosophila)	AY264404.1	Dr.117051	359836	0001654 // eye development // inferred from direct assay /// 0001756 // somitogenesis // inferred from direct assay /// 0007219 // Notch signaling pathway // inferred from genetic interaction /// 0007420 // brain development // inferred from direct assay /// 0045449 // regulation of transcription // inferred from electronic annotation	0005634 // nucleus // inferred from electronic annotation	0030528 // transcription regulator activity // inferred from electronic annotation	---
Dr.4787.1.A1_at	0.0572078	0.0663442	0.00918853	0.134344	10.5739	10.2921	0.00918853	1.21574	1	1	1	larp1	La ribonucleoprotein domain family, member 1	AI584340	Dr.105306	327175	---	---	0020037 // heme binding // inferred from electronic annotation	---
Dr.17424.1.A1_at	0.174174	0.109573	0.00919569	0.134344	10.0701	9.51697	0.00919569	1.46724	1	1	1	cnpy4	canopy4	AI667389	Dr.78652	568776	---	0005576 // extracellular region // inferred from electronic annotation	---	---
Dr.13657.1.A1_at	0.0909075	0.0814421	0.00921004	0.134344	10.038	10.4754	0.00921004	-1.35416	1	1	1	ddx3	DEAD (Asp-Glu-Ala-Asp) box polypeptide 3	AI545168	Dr.104653	566947	---	---	0000166 // nucleotide binding // inferred from electronic annotation /// 0003676 // nucleic acid binding // inferred from electronic annotation /// 0004386 // helicase activity // inferred from electronic annotation /// 0005524 // ATP binding // inferred from electronic annotation /// 0008026 // ATP-dependent helicase activity // inferred from electronic annotation /// 0016787 // hydrolase activi…	---
Dr.18226.1.A1_at	0.0659963	0.0707299	0.00921137	0.134344	9.17889	8.47973	0.00921137	1.62356	0.571429	0.714286	0.714286	dhcr7	7-dehydrocholesterol reductase	BQ132664	Dr.83736	378446	0006694 // steroid biosynthetic process // inferred from electronic annotation /// 0006695 // cholesterol biosynthetic process // inferred from electronic annotation /// 0008610 // lipid biosynthetic process // inferred from electronic annotation /// 0016126 // sterol biosynthetic process // inferred from electronic annotation /// 0055114 // oxidation reduction // inferred from electronic annotat…	0005783 // endoplasmic reticulum // inferred from electronic annotation /// 0016020 // membrane // inferred from electronic annotation /// 0016021 // integral to membrane // inferred from electronic annotation	0016491 // oxidoreductase activity // inferred from electronic annotation /// 0047598 // 7-dehydrocholesterol reductase activity // inferred from electronic annotation	---
Dr.1040.1.S1_at	0.212508	0.122253	0.00924246	0.134426	12.4833	12.742	0.00924246	-1.19642	1	1	1	rbm39a	RNA binding motif protein 39a	BC044487.1	Dr.38353	406251	0006397 // mRNA processing // inferred from electronic annotation	0005634 // nucleus // inferred from electronic annotation	0000166 // nucleotide binding // inferred from electronic annotation /// 0003676 // nucleic acid binding // inferred from electronic annotation /// 0003723 // RNA binding // inferred from electronic annotation	---
Dr.8743.1.S1_at	0.0357095	0.0533322	0.0093184	0.134639	11.2594	11.4743	0.0093184	-1.16061	1	1	1	rbm39b	RNA binding motif protein 39b	AI332283	Dr.76447	541556	0006397 // mRNA processing // inferred from electronic annotation	0005634 // nucleus // inferred from electronic annotation	0000166 // nucleotide binding // inferred from electronic annotation /// 0003676 // nucleic acid binding // inferred from electronic annotation /// 0003723 // RNA binding // inferred from electronic annotation	---
Dr.5167.1.A1_at	0.0289729	0.0490202	0.00934706	0.134639	8.6184	9.31671	0.00934706	-1.6226	1	0.714286	1	zgc:114181	Zgc:114181	AI667513	Dr.94336	619255	0006508 // proteolysis // inferred from electronic annotation	---	0008237 // metallopeptidase activity // inferred from electronic annotation	---
Dr.12678.1.A1_at	0.0746715	0.0742744	0.00936717	0.134639	9.72246	9.09825	0.00936717	1.54137	1	1	1	---	---	BI867092	Dr.12678	---	---	---	---	---
Dr.5562.1.S1_at	0.0800721	0.0764544	0.00941118	0.134639	10.7458	11.9742	0.00941118	-2.34306	1	1	1	si:ch211-219i10.1	si:ch211-219i10.1	BE693167	Dr.76570	321166	0006869 // lipid transport // inferred from electronic annotation /// 0042221 // response to chemical stimulus // inferred from direct assay	---	0005319 // lipid transporter activity // inferred from electronic annotation	---
Dr.17892.1.S1_at	0.064524	0.0698585	0.00943037	0.134639	10.5725	10.8894	0.00943037	-1.24569	1	1	1	nrarpa	notch-regulated ankyrin repeat protein a	AL715341	Dr.17892	353224	0001755 // neural crest cell migration // inferred from mutant phenotype /// 0006350 // transcription // inferred from electronic annotation /// 0007219 // Notch signaling pathway // inferred from electronic annotation /// 0007275 // multicellular organismal development // inferred from electronic annotation /// 0045449 // regulation of transcription // inferred from electronic annotation /// 005…	---	---	---
Dr.12386.2.S1_a_at	7.31967e-05	0.00754726	0.00943308	0.134639	13.9527	14.0836	0.00943308	-1.09498	1	1	1	msgn1	mesogenin 1	AF409108.1	Dr.106405	360135	0006350 // transcription // inferred from electronic annotation /// 0007275 // multicellular organismal development // inferred from electronic annotation /// 0007498 // mesoderm development // inferred from expression pattern /// 0030154 // cell differentiation // inferred from electronic annotation /// 0045449 // regulation of transcription // inferred from electronic annotation	0005634 // nucleus // inferred by curator /// 0005634 // nucleus // inferred from electronic annotation	0003677 // DNA binding // inferred from electronic annotation /// 0030528 // transcription regulator activity // inferred from electronic annotation	---
Dr.17653.1.S1_at	0.0323467	0.0507482	0.00944229	0.134639	11.045	10.7238	0.00944229	1.24936	1	1	1	zgc:91957	zgc:91957	BQ074826	Dr.85257	431716	0008152 // metabolic process // inferred from electronic annotation	---	0008080 // N-acetyltransferase activity // inferred from electronic annotation	---
Dr.26442.1.S1_at	0.000100644	0.00787613	0.00944577	0.134639	12.5363	12.3678	0.00944577	1.12385	1	1	1	polr2gl	polymerase (RNA) II (DNA directed) polypeptide G-like	BC045299.1	Dr.2883	324088	0006350 // transcription // inferred from electronic annotation /// 0006366 // transcription from RNA polymerase II promoter // inferred from sequence or structural similarity	0005634 // nucleus // inferred from electronic annotation /// 0005634 // nucleus // inferred from sequence or structural similarity /// 0005665 // DNA-directed RNA polymerase II, core complex // inferred from sequence or structural similarity	0003723 // RNA binding // inferred from electronic annotation /// 0003899 // DNA-directed RNA polymerase activity // inferred from electronic annotation /// 0004672 // protein kinase activity // inferred from sequence or structural similarity	---
Dr.11331.1.A1_at	0.0838061	0.0781364	0.00969132	0.137703	8.41614	8.83484	0.00969132	-1.33672	0.928571	0.571429	0.928571	cdc123	cell division cycle 123 homolog (S. cerevisiae)	BG308555	Dr.82833	393694	0007049 // cell cycle // inferred from electronic annotation /// 0051301 // cell division // inferred from electronic annotation	0005737 // cytoplasm // inferred from electronic annotation	---	---
Dr.21783.1.S1_at	0.0930028	0.0823187	0.00975048	0.138056	12.137	12.3237	0.00975048	-1.13814	1	1	1	---	---	BM096407	---	---	---	---	---	---
Dr.11425.1.S1_at	0.105148	0.0867686	0.00977665	0.138056	10.2673	9.46659	0.00977665	1.74199	1	1	1	psat1	phosphoserine aminotransferase 1	BC044467.1	Dr.11425	327512	0006564 // L-serine biosynthetic process // inferred from electronic annotation /// 0008152 // metabolic process // inferred from electronic annotation /// 0008652 // cellular amino acid biosynthetic process // inferred from electronic annotation	---	0003824 // catalytic activity // inferred from electronic annotation /// 0004648 // O-phospho-L-serine:2-oxoglutarate aminotransferase activity // inferred from electronic annotation /// 0008483 // transaminase activity // inferred from electronic annotation /// 0016740 // transferase activity // inferred from electronic annotation /// 0030170 // pyridoxal phosphate binding // inferred from elect…	---
Dr.873.1.A1_at	0.0356878	0.0533322	0.00978791	0.138056	11.9093	11.7497	0.00978791	1.11696	1	1	1	si:dkey-276i5.1	si:dkey-276i5.1	AA658750	Dr.76009	337230	0006412 // translation // inferred from electronic annotation /// 0006418 // tRNA aminoacylation for protein translation // inferred from electronic annotation /// 0006426 // glycyl-tRNA aminoacylation // inferred from electronic annotation	0005737 // cytoplasm // inferred from electronic annotation	0000166 // nucleotide binding // inferred from electronic annotation /// 0004812 // aminoacyl-tRNA ligase activity // inferred from electronic annotation /// 0004820 // glycine-tRNA ligase activity // inferred from electronic annotation /// 0005524 // ATP binding // inferred from electronic annotation	---
Dr.9743.2.S1_a_at	0.0131913	0.0351316	0.00983011	0.138265	13.8601	14.0207	0.00983011	-1.11775	1	1	1	hmgb2l	high-mobility group box 2, like	AW778311	Dr.9743	447936	---	0005634 // nucleus // inferred from electronic annotation	0003677 // DNA binding // inferred from electronic annotation	---
Dr.24562.1.S1_a_at	0.0147146	0.0369783	0.00988194	0.138265	11.9865	12.2583	0.00988194	-1.20733	1	1	1	mvp	major vault protein	BC049344.1	Dr.24562	373081	---	0005737 // cytoplasm // inferred from electronic annotation /// 0030529 // ribonucleoprotein complex // inferred from electronic annotation	---	---
Dr.13177.1.A1_at	0.0146415	0.0369783	0.00988322	0.138265	8.53448	8.0458	0.00988322	1.40317	0.5	0.571429	0.571429	zgc:110317	zgc:110317	BI884157	Dr.80984	550510	---	---	0005509 // calcium ion binding // inferred from electronic annotation	---
Dr.5274.1.S1_at	0.026428	0.047363	0.00993022	0.138612	11.154	11.422	0.00993022	-1.20415	1	1	1	rsrc2	arginine/serine-rich coiled-coil 2	BG728814	Dr.32248	406566	---	---	---	---
Dr.22446.1.S1_at	0.0496489	0.0621846	0.0100823	0.140629	8.21634	7.5031	0.0100823	1.63948	0.142857	0.428571	0.428571	si:ch211-202f5.3	si:ch211-202f5.3	AW078067	Dr.115096	795321	---	---	---	---
Dr.14267.1.A1_at	0.0217253	0.0440677	0.0102102	0.141664	9.04311	8.19689	0.0102102	1.79779	0.5	0.857143	0.857143	LOC573838	similar to histone cluster 1, H2aa	AL907236	Dr.75698	573838	0006334 // nucleosome assembly // inferred from electronic annotation	0000786 // nucleosome // inferred from electronic annotation /// 0005634 // nucleus // inferred from electronic annotation /// 0005694 // chromosome // inferred from electronic annotation	0003677 // DNA binding // inferred from electronic annotation	---
Dr.10495.1.S1_at	0.0255637	0.0466795	0.0103095	0.142336	12.4241	12.5814	0.0103095	-1.11516	1	1	1	arglu1a	arginine and glutamate rich 1a	BC044383.1	Dr.75129	406834	---	---	---	---
Dr.2596.3.A1_at	0.138289	0.0979204	0.0103297	0.142336	12.085	13.0439	0.0103297	-1.94376	1	1	1	bhmt	betaine-homocysteine methyltransferase	BI705782	Dr.75610	322228	0009086 // methionine biosynthetic process // inferred from electronic annotation	0005737 // cytoplasm // inferred from electronic annotation	0008168 // methyltransferase activity // inferred from electronic annotation /// 0008270 // zinc ion binding // inferred from electronic annotation /// 0008898 // homocysteine S-methyltransferase activity // inferred from electronic annotation /// 0016740 // transferase activity // inferred from electronic annotation /// 0046872 // metal ion binding // inferred from electronic annotation /// 0047…	---
Dr.833.1.A1_at	0.224862	0.125957	0.010411	0.14295	12.0919	12.4755	0.010411	-1.30463	1	1	1	---	---	AI942952	Dr.122750	---	---	---	---	---
Dr.17995.1.A1_at	0.0245767	0.0458569	0.0104183	0.14295	9.51003	9.85477	0.0104183	-1.26993	1	1	1	---	---	AL716583	Dr.105179	---	---	---	---	---
Dr.5226.1.S1_at	0.2269	0.126381	0.0104757	0.14295	9.12062	8.75188	0.0104757	1.29122	0.857143	1	1	picalm	phosphatidylinositol binding clathrin assembly protein	BC045405.1	Dr.78886	393901	0048268 // clathrin coat assembly // inferred from electronic annotation	0016459 // myosin complex // inferred from electronic annotation /// 0030118 // clathrin coat // inferred from electronic annotation	0000166 // nucleotide binding // inferred from electronic annotation /// 0003774 // motor activity // inferred from electronic annotation /// 0003779 // actin binding // inferred from electronic annotation /// 0005515 // protein binding // inferred from electronic annotation /// 0005524 // ATP binding // inferred from electronic annotation /// 0005543 // phospholipid binding // inferred from elec…	---
Dr.16687.1.S1_at	0.205041	0.119359	0.0104903	0.14295	8.77474	9.32549	0.0104903	-1.46485	1	0.785714	1	zgc:91936	zgc:91936	BI979785	Dr.85878	445116	0008152 // metabolic process // inferred from electronic annotation /// 0055114 // oxidation reduction // inferred from electronic annotation	---	0003824 // catalytic activity // inferred from electronic annotation /// 0005488 // binding // inferred from electronic annotation /// 0016491 // oxidoreductase activity // inferred from electronic annotation	---
Dr.2779.1.A1_at	0.11489	0.0901898	0.0105356	0.14295	10.8296	11.1071	0.0105356	-1.21208	1	1	1	zgc:63948	zgc:63948	BM005005	Dr.2779	406656	---	---	---	---
Dr.14026.1.A1_at	0.0242015	0.0456982	0.0105453	0.14295	8.1136	8.43595	0.0105453	-1.25037	0.642857	0.214286	0.642857	zgc:66110	zgc:66110	BQ109643	Dr.108101	393532	0008152 // metabolic process // inferred from electronic annotation	---	0005515 // protein binding // inferred from electronic annotation /// 0008415 // acyltransferase activity // inferred from electronic annotation /// 0016740 // transferase activity // inferred from electronic annotation /// 0031405 // lipoic acid binding // inferred from electronic annotation	---
Dr.20787.2.A1_a_at	0.463746	0.183765	0.0105763	0.143602	8.75579	8.1752	0.0105763	1.49546	0.5	0.928571	0.928571	zgc:103549	zgc:103549	BG883763	Dr.84956	493609	---	---	0005515 // protein binding // inferred from electronic annotation	---
Dr.14066.1.A1_at	0.076692	0.075172	0.010608	0.143602	11.3406	11.5709	0.010608	-1.17314	1	1	1	LOC565592	similar to Androgen-induced proliferation inhibitor (Sister chromatid cohesion protein PDS5 homolog B)	BI981394	Dr.14066	565592	---	---	---	---
Dr.6442.1.A1_at	0.321531	0.151296	0.0107045	0.144602	9.67663	9.3651	0.0107045	1.24102	1	1	1	spryd4	SPRY domain containing 4	BM571545	Dr.6442	100005939	---	---	---	---
Dr.13438.1.A1_at	0.028776	0.0490008	0.0107898	0.145241	9.00525	9.31685	0.0107898	-1.24109	1	1	1	---	---	BM081222	Dr.123250	---	---	---	---	---
Dr.1482.1.A1_at	0.0268992	0.0476751	0.0108438	0.145241	8.60258	8.22882	0.0108438	1.29572	0.642857	0.857143	0.857143	zgc:110331	zgc:110331	AW203087	Dr.43229	550498	0016226 // iron-sulfur cluster assembly // inferred from electronic annotation	---	0005506 // iron ion binding // inferred from electronic annotation /// 0005515 // protein binding // inferred from electronic annotation /// 0051536 // iron-sulfur cluster binding // inferred from electronic annotation	---
Dr.26037.1.A1_at	0.0475755	0.0606523	0.010851	0.145992	10.7241	10.3809	0.010851	1.2686	1	1	1	---	---	CD606231	Dr.108417	---	---	---	---	---
Dr.12058.1.A1_at	0.0639438	0.0697042	0.0109871	0.145992	7.33784	8.04141	0.0109871	-1.62852	0.571429	0	0.571429	sb:cb767	sb:cb767	BM181770	Dr.78670	557926	---	---	0004721 // phosphoprotein phosphatase activity // inferred from electronic annotation /// 0005506 // iron ion binding // inferred from electronic annotation /// 0016787 // hydrolase activity // inferred from electronic annotation	---
Dr.10234.2.S1_a_at	0.00744753	0.0289516	0.0109934	0.145992	10.4813	9.99687	0.0109934	1.39905	1	1	1	si:dkey-7b17.2	si:dkey-7b17.2	BI891984	Dr.78754	565972	---	0005622 // intracellular // inferred from electronic annotation	0005515 // protein binding // inferred from electronic annotation /// 0008270 // zinc ion binding // inferred from electronic annotation /// 0046872 // metal ion binding // inferred from electronic annotation	---
Dr.18069.1.S1_at	0.0113437	0.0333785	0.0110616	0.145992	10.4153	9.95317	0.0110616	1.37759	1	1	1	---	---	AL719892	---	---	---	---	---	---
Dr.10390.1.S1_at	0.157271	0.104197	0.0110663	0.145992	10.0077	9.45387	0.0110663	1.46802	1	1	1	arpc5b	actin related protein 2/3 complex, subunit 5B	BC049407.1	Dr.10390	399482	0030833 // regulation of actin filament polymerization // inferred from electronic annotation	0005856 // cytoskeleton // inferred from electronic annotation	---	---
Dr.23823.1.A1_at	0.134378	0.0968146	0.0110943	0.145992	8.94376	9.31586	0.0110943	-1.29424	1	1	1	---	---	AI588493	Dr.121809	---	---	---	---	---
Dr.2200.1.A1_at	0.0164229	0.0389908	0.0111162	0.145992	10.8688	10.6818	0.0111162	1.13834	1	1	1	map3k4	mitogen activated protein kinase kinase kinase 4	AI721910	Dr.106221	325488	0006468 // protein amino acid phosphorylation // inferred from electronic annotation	---	0000166 // nucleotide binding // inferred from electronic annotation /// 0004672 // protein kinase activity // inferred from electronic annotation /// 0004674 // protein serine/threonine kinase activity // inferred from electronic annotation /// 0005524 // ATP binding // inferred from electronic annotation	---
Dr.26522.1.A1_at	0.0102485	0.0319871	0.0111197	0.145992	9.36795	9.08409	0.0111197	1.21744	0.785714	1	1	---	---	AI943181	Dr.121609	---	---	---	---	---
Dr.18433.1.A1_at	0.00568641	0.0257384	0.0111407	0.145992	8.52472	8.24089	0.0111407	1.21742	0.642857	0.857143	0.857143	eif2ak1	eukaryotic translation initiation factor 2-alpha kinase 1	BQ262919	Dr.80342	565338	0006468 // protein amino acid phosphorylation // inferred from electronic annotation /// 0006950 // response to stress // inferred from electronic annotation	---	0000166 // nucleotide binding // inferred from electronic annotation /// 0003743 // translation initiation factor activity // inferred from electronic annotation /// 0004672 // protein kinase activity // inferred from electronic annotation /// 0004674 // protein serine/threonine kinase activity // inferred from electronic annotation /// 0005524 // ATP binding // inferred from electronic annotatio…	---
Dr.11266.1.S1_at	0.0290812	0.0490828	0.0111685	0.145992	8.23552	7.62642	0.0111685	1.5253	0.142857	0.571429	0.571429	ywhag1	3-monooxygenase/tryptophan 5-monooxygenase activation protein, gamma polypeptide 1	BI326793	Dr.107091	117604	---	0005737 // cytoplasm // inferred from electronic annotation	0019904 // protein domain specific binding // inferred from electronic annotation	---
Dr.8645.1.A1_at	0.0116826	0.0333799	0.0112099	0.145992	10.6577	10.8922	0.0112099	-1.17649	1	1	1	wu:fc18f02	wu:fc18f02	AW342756	---	324094	---	---	---	---
Dr.13974.1.S1_at	0.0431727	0.0580161	0.0112344	0.145992	10.0837	9.81458	0.0112344	1.20511	1	1	1	LOC572272	hypothetical LOC572272	BI866594	Dr.82531	572272	---	---	---	---
Dr.7503.1.A1_x_at	0.0178679	0.040343	0.0112499	0.145992	11.0712	10.7199	0.0112499	1.27572	1	1	1	---	---	AW421072	Dr.76818	---	---	---	---	---
Dr.11066.2.A1_x_at	0.00585849	0.0258663	0.011278	0.146602	10.7536	10.4906	0.011278	1.19997	1	1	1	LOC100150130	similar to Zinc finger protein 135 (Zinc finger protein 61) (Zinc finger protein 78-like 1)	BM034951	Dr.119771	100150130	---	0005622 // intracellular // inferred from electronic annotation	0003676 // nucleic acid binding // inferred from electronic annotation /// 0008270 // zinc ion binding // inferred from electronic annotation	---
Dr.12679.1.S1_at	0.0945592	0.0830749	0.0112978	0.146602	8.93152	9.41662	0.0112978	-1.39968	1	1	1	ect2	epithelial cell transforming sequence 2 oncogene	BI878159	Dr.82499	445406	0007242 // intracellular signaling cascade // inferred from electronic annotation /// 0035023 // regulation of Rho protein signal transduction // inferred from electronic annotation	0005622 // intracellular // inferred from electronic annotation	0005085 // guanyl-nucleotide exchange factor activity // inferred from electronic annotation /// 0005089 // Rho guanyl-nucleotide exchange factor activity // inferred from electronic annotation	---
Dr.12891.1.A1_at	0.352022	0.158913	0.0114102	0.146697	7.72664	8.90038	0.0114102	-2.25597	0.5	0	0.5	ankrd9	ankyrin repeat domain 9	BI880484	Dr.81623	492328	---	---	---	---
Dr.25255.1.A1_at	0.00617511	0.0265223	0.0114479	0.146697	9.25265	9.97364	0.0114479	-1.64832	1	0.857143	1	---	---	CD014774	Dr.134395	---	---	---	---	---
Dr.6501.1.S1_at	0.230596	0.127636	0.0114722	0.146697	10.3677	9.93436	0.0114722	1.35037	1	1	1	pdia3	protein disulfide isomerase family A, member 3	BQ616980	Dr.6501	378851	0045454 // cell redox homeostasis // inferred from electronic annotation	0005783 // endoplasmic reticulum // inferred from electronic annotation	0016853 // isomerase activity // inferred from electronic annotation	---
Dr.12478.1.S1_at	0.00865959	0.0307897	0.0115149	0.146697	11.1233	10.8596	0.0115149	1.20054	1	1	1	wu:fb50h02	wu:fb50h02	BI671399	Dr.104970	560439	---	---	---	---
Dr.3197.1.A1_a_at	0.155921	0.103798	0.0115155	0.146697	11.8769	11.1904	0.0115155	1.60942	1	1	1	LOC100004495	hypothetical LOC100004495	BI671227	Dr.115852	100004495	---	---	---	---
Dr.15033.1.S1_at	0.101567	0.0859904	0.0115329	0.146697	10.7545	10.4158	0.0115329	1.26458	1	1	1	---	---	BM571671	Dr.15033	---	---	---	---	---
Dr.3408.1.A1_at	0.00053623	0.0120571	0.0115416	0.146697	9.95068	9.78949	0.0115416	1.11821	1	1	1	prpf38a	PRP38 pre-mRNA processing factor 38 (yeast) domain containing A22b	AA497285	Dr.34097	445089	0006397 // mRNA processing // inferred from electronic annotation /// 0008380 // RNA splicing // inferred from electronic annotation	0005634 // nucleus // inferred from electronic annotation /// 0005681 // spliceosomal complex // inferred from electronic annotation	---	---
Dr.4899.1.A1_at	0.717649	0.236481	0.0115629	0.146697	10.9923	10.5726	0.0115629	1.33762	1	1	1	gstr1	Rho-class glutathione S-transferase	AW019291	Dr.105075	564619	---	---	0016740 // transferase activity // inferred from electronic annotation	---
Dr.12624.1.S1_a_at	0.0295737	0.0494273	0.0115697	0.146697	11.1752	11.4902	0.0115697	-1.24404	1	1	1	irx1b	iroquois homeobox protein 1, b	NM_131823.1	Dr.77235	114430	0006355 // regulation of transcription, DNA-dependent // inferred from electronic annotation /// 0045449 // regulation of transcription // inferred from electronic annotation	0005634 // nucleus // inferred from electronic annotation	0003677 // DNA binding // inferred from electronic annotation /// 0003700 // transcription factor activity // inferred from electronic annotation /// 0030528 // transcription regulator activity // inferred from electronic annotation /// 0043565 // sequence-specific DNA binding // inferred from electronic annotation	---
Dr.10670.1.S1_at	0.000980246	0.0148413	0.011604	0.146697	9.15342	9.48245	0.011604	-1.25617	1	0.857143	1	fezf2	FEZ family zinc finger 2	NM_131636.1	Dr.82591	60634	0006350 // transcription // inferred from electronic annotation /// 0007275 // multicellular organismal development // inferred from electronic annotation /// 0007399 // nervous system development // inferred from electronic annotation /// 0007399 // nervous system development // inferred from mutant phenotype /// 0021536 // diencephalon development // inferred from mutant phenotype /// 0021854 /…	0005622 // intracellular // inferred from electronic annotation /// 0005634 // nucleus // inferred from electronic annotation	0003676 // nucleic acid binding // inferred from electronic annotation /// 0003677 // DNA binding // inferred from electronic annotation /// 0008270 // zinc ion binding // inferred from electronic annotation /// 0008270 // zinc ion binding // inferred from sequence or structural similarity /// 0016564 // transcription repressor activity // inferred from mutant phenotype /// 0046872 // metal ion b…	---
Dr.1932.1.A1_at	0.721664	0.237264	0.0116227	0.146697	9.82859	9.44681	0.0116227	1.30295	1	1	1	txndc5	thioredoxin domain containing 5	BI880398	Dr.25420	406289	0045454 // cell redox homeostasis // inferred from electronic annotation	0005783 // endoplasmic reticulum // inferred from electronic annotation	0016853 // isomerase activity // inferred from electronic annotation	---
DrAffx.2.64.S1_at	0.0398508	0.0556281	0.011653	0.146951	8.36163	8.74713	0.011653	-1.30632	0.928571	0.714286	0.928571	LOC557328	similar to XTimeless1	AI958952	Dr.104586	557328	---	---	---	---
Dr.1209.1.S1_at	0.0252595	0.0464219	0.011703	0.146951	13.2238	13.0141	0.011703	1.15645	1	1	1	ssr2	signal sequence receptor, beta	AF364084.1	Dr.1209	83414	---	0005783 // endoplasmic reticulum // inferred from electronic annotation /// 0016021 // integral to membrane // inferred from electronic annotation	0004872 // receptor activity // inferred from electronic annotation	---
Dr.26496.1.S1_at	0.481178	0.187483	0.0117162	0.146951	9.67083	9.16306	0.0117162	1.42185	1	1	1	gpsn2	glycoprotein, synaptic 2	BC053209.1	Dr.113948	326954	0006629 // lipid metabolic process // inferred from electronic annotation	0005737 // cytoplasm // inferred from electronic annotation /// 0016021 // integral to membrane // inferred from electronic annotation	0016627 // oxidoreductase activity, acting on the CH-CH group of donors // inferred from electronic annotation	---
Dr.8990.1.A1_at	0.0621774	0.0685092	0.0117958	0.147448	9.55982	10.1003	0.0117958	-1.4545	1	1	1	snx9l	sorting nexin 9-like	BE017428	Dr.132718	558917	0007154 // cell communication // inferred from electronic annotation	---	0005515 // protein binding // inferred from electronic annotation /// 0035091 // phosphoinositide binding // inferred from electronic annotation	---
Dr.13623.1.S1_at	0.0415541	0.0568796	0.011818	0.147448	10.5036	10.3167	0.011818	1.13832	1	1	1	zgc:77241	zgc:77241	BI708429	Dr.76154	404606	---	---	---	---
Dr.17517.1.S1_at	0.034411	0.0525649	0.01185	0.147448	10.7626	10.4222	0.01185	1.2661	1	1	1	zgc:92045	zgc:92045	BM957849	Dr.105601	436663	---	---	---	---
Dr.9357.1.A1_at	0.00185424	0.0179584	0.0118508	0.147448	12.5788	12.2594	0.0118508	1.24781	1	1	1	aif1l	allograft inflammatory factor 1-like	BM889637	Dr.75334	321033	---	---	0005509 // calcium ion binding // inferred from electronic annotation	---
Dr.24122.1.A1_at	0.398185	0.169352	0.0118701	0.147448	9.47039	9.979	0.0118701	-1.42268	1	1	1	zfp36l1l	zinc finger protein 36, C3H type-like 1 like	AW421100	Dr.78307	323671	---	---	0003676 // nucleic acid binding // inferred from electronic annotation /// 0008270 // zinc ion binding // inferred from electronic annotation /// 0046872 // metal ion binding // inferred from electronic annotation	---
Dr.1162.1.S1_at	0.0335291	0.0518505	0.0119305	0.147448	11.713	11.4162	0.0119305	1.22844	1	1	1	zgc:73237	zgc:73237	BG306064	Dr.105647	402906	---	---	---	---
Dr.7692.1.A1_at	0.0133595	0.0353024	0.0120913	0.149589	12.7815	12.2953	0.0120913	1.4007	1	1	1	oclna	occludin a	BC049304.1	Dr.78199	405757	---	0005923 // tight junction // inferred from electronic annotation /// 0016020 // membrane // inferred from electronic annotation /// 0016021 // integral to membrane // inferred from electronic annotation	0005198 // structural molecule activity // inferred from electronic annotation	---
Dr.1460.1.S1_at	0.0847044	0.0784446	0.0121806	0.150152	7.9457	8.74782	0.0121806	-1.74366	0.785714	0.428571	0.785714	her2	hairy-related 2	NM_131089.1	Dr.75063	30300	0006350 // transcription // inferred from electronic annotation /// 0006355 // regulation of transcription, DNA-dependent // inferred from electronic annotation /// 0045449 // regulation of transcription // inferred from electronic annotation	0005634 // nucleus // inferred from electronic annotation	0003677 // DNA binding // inferred from electronic annotation /// 0030528 // transcription regulator activity // inferred from electronic annotation	---
Dr.8067.1.S1_at	0.00584517	0.0258663	0.0122074	0.150152	9.65291	9.99047	0.0122074	-1.26361	1	1	1	fzd10	frizzled homolog 10	NM_130917.1	Dr.80513	30366	0007165 // signal transduction // inferred from electronic annotation /// 0007166 // cell surface receptor linked signal transduction // inferred from electronic annotation /// 0007186 // G-protein coupled receptor protein signaling pathway // inferred from electronic annotation /// 0007275 // multicellular organismal development // inferred from electronic annotation /// 0016055 // Wnt receptor …	0016020 // membrane // inferred from electronic annotation /// 0016021 // integral to membrane // inferred from electronic annotation	0004871 // signal transducer activity // inferred from electronic annotation /// 0004872 // receptor activity // inferred from electronic annotation /// 0004888 // transmembrane receptor activity // inferred from electronic annotation /// 0004926 // non-G-protein coupled 7TM receptor activity // inferred from electronic annotation /// 0004930 // G-protein coupled receptor activity // inferred fro…	---
Dr.5184.1.S1_at	0.0139795	0.0360707	0.0123566	0.15103	7.72278	8.37274	0.0123566	-1.56911	0.714286	0.285714	0.714286	nipsnap1	nipsnap1	AW058857	Dr.78738	30231	---	---	---	---
Dr.24930.1.S1_at	0.108695	0.0880523	0.0123786	0.15103	11.0054	11.3028	0.0123786	-1.22896	1	1	1	c20orf45	c20orf45 homolog (H. sapiens)	BC045872.1	Dr.115452	378855	---	---	---	---
Dr.3817.1.S1_at	0.116373	0.0905189	0.0123846	0.15103	9.73162	9.3028	0.0123846	1.34613	1	1	1	pdia4	protein disulfide isomerase associated 4	BC045862.1	Dr.77341	554998	0045454 // cell redox homeostasis // inferred from electronic annotation	0005783 // endoplasmic reticulum // inferred from electronic annotation /// 0005788 // endoplasmic reticulum lumen // inferred from electronic annotation	0003756 // protein disulfide isomerase activity // inferred from electronic annotation /// 0005515 // protein binding // inferred from electronic annotation /// 0016853 // isomerase activity // inferred from electronic annotation	---
Dr.24261.1.S1_at	0.000311005	0.0110592	0.0124484	0.15103	12.3238	12.638	0.0124484	-1.24332	1	1	1	fabp1b	fatty acid binding protein 1b	BM182911	Dr.24261	554095	0006810 // transport // inferred from electronic annotation	---	0005215 // transporter activity // inferred from electronic annotation /// 0005488 // binding // inferred from electronic annotation /// 0005504 // fatty acid binding // inferred from sequence or structural similarity /// 0008289 // lipid binding // inferred from electronic annotation	---
Dr.682.2.S1_at	0.333008	0.153686	0.0124661	0.15103	10.5111	10.1796	0.0124661	1.25835	1	1	1	ap2m1b	adaptor-related protein complex 2, mu 1 subunit, b	BG883827	Dr.90776	394001	0006810 // transport // inferred from electronic annotation /// 0006886 // intracellular protein transport // inferred from electronic annotation /// 0016192 // vesicle-mediated transport // inferred from electronic annotation	0005886 // plasma membrane // inferred from electronic annotation /// 0005905 // coated pit // inferred from electronic annotation /// 0016020 // membrane // inferred from electronic annotation /// 0030131 // clathrin adaptor complex // inferred from electronic annotation /// 0030132 // clathrin coat of coated pit // inferred from electronic annotation	0005515 // protein binding // inferred from electronic annotation /// 0008289 // lipid binding // inferred from electronic annotation	---
Dr.25114.1.S1_at	0.00276029	0.0201777	0.0124762	0.15103	10.159	9.90131	0.0124762	1.1956	1	1	1	etfb	electron-transfer-flavoprotein, beta polypeptide	BC045971.1	Dr.76250	406271	---	---	0009055 // electron carrier activity // inferred from electronic annotation	---
Dr.815.2.S1_at	0.000478292	0.011745	0.0124861	0.15103	13.464	13.57	0.0124861	-1.07625	1	1	1	kars	lysyl-tRNA synthetase	AI497182	Dr.75960	280647	0006412 // translation // inferred from electronic annotation /// 0006418 // tRNA aminoacylation for protein translation // inferred from electronic annotation /// 0006430 // lysyl-tRNA aminoacylation // inferred from electronic annotation	0005737 // cytoplasm // inferred from electronic annotation	0000166 // nucleotide binding // inferred from electronic annotation /// 0003676 // nucleic acid binding // inferred from electronic annotation /// 0004812 // aminoacyl-tRNA ligase activity // inferred from electronic annotation /// 0004824 // lysine-tRNA ligase activity // inferred from electronic annotation /// 0005524 // ATP binding // inferred from electronic annotation /// 0016874 // ligase …	---
Dr.21263.1.S1_at	0.251704	0.133471	0.0125634	0.15103	8.39453	8.89869	0.0125634	-1.4183	0.857143	0.428571	0.857143	asah1a	N-acylsphingosine amidohydrolase (acid ceramidase) 1a	CD052998	Dr.36953	450068	0006629 // lipid metabolic process // inferred from electronic annotation	0005764 // lysosome // inferred from electronic annotation	0016787 // hydrolase activity // inferred from electronic annotation	---
Dr.4447.1.S1_at	0.0181328	0.0405205	0.0125802	0.15103	11.4498	11.5848	0.0125802	-1.09808	1	1	1	aph1b	anterior pharynx defective 1B	AF512428.1	Dr.78326	386808	0007219 // Notch signaling pathway // inferred from electronic annotation /// 0016485 // protein processing // inferred from electronic annotation /// 0043085 // positive regulation of catalytic activity // inferred from electronic annotation	0016020 // membrane // inferred from electronic annotation /// 0016021 // integral to membrane // inferred from electronic annotation	0005515 // protein binding // inferred from electronic annotation	---
Dr.14775.1.A1_at	0.438416	0.177957	0.0125829	0.15103	9.28401	9.74845	0.0125829	-1.37979	1	1	1	fam122b	Family with sequence similarity 122B	BM070949	Dr.155050	445072	---	---	---	---
Dr.25813.1.A1_at	0.755279	0.243558	0.0125997	0.15103	8.58981	7.78198	0.0125997	1.75057	0.214286	0.928571	0.928571	asns	asparagine synthetase	CD283149	Dr.25168	394138	0006529 // asparagine biosynthetic process // inferred from electronic annotation /// 0008152 // metabolic process // inferred from electronic annotation	---	0004066 // asparagine synthase (glutamine-hydrolyzing) activity // inferred from electronic annotation	---
Dr.1680.1.S1_at	0.00119492	0.0160419	0.0126258	0.15103	10.2567	10.7741	0.0126258	-1.43139	1	1	1	meis3	myeloid ecotropic viral integration site 3	NM_131778.1	Dr.77629	81885	0006355 // regulation of transcription, DNA-dependent // inferred from electronic annotation /// 0030902 // hindbrain development // inferred from genetic interaction /// 0031016 // pancreas development // inferred from mutant phenotype /// 0031017 // exocrine pancreas development // inferred from mutant phenotype /// 0045449 // regulation of transcription // inferred from electronic annotation /…	0005634 // nucleus // inferred from direct assay /// 0005634 // nucleus // inferred from electronic annotation /// 0005737 // cytoplasm // inferred from direct assay	0003677 // DNA binding // inferred from electronic annotation /// 0003677 // DNA binding // inferred from direct assay /// 0003700 // transcription factor activity // inferred from electronic annotation /// 0005515 // protein binding // inferred from physical interaction /// 0016563 // transcription activator activity // inferred from genetic interaction /// 0043565 // sequence-specific DNA bindi…	---
Dr.10331.1.S1_at	0.111509	0.0893344	0.0126701	0.15157	8.74622	8.40926	0.0126701	1.26309	0.857143	0.714286	0.857143	cry4	cryptochrome 4	BC044385.1	Dr.80555	83775	0006281 // DNA repair // inferred from electronic annotation	---	0003913 // DNA photolyase activity // inferred from electronic annotation	---
Dr.255.1.A1_at	0.15458	0.103397	0.0126789	0.15157	9.9523	9.65638	0.0126789	1.22767	1	1	1	zgc:152845	zgc:152845	AA542597	Dr.75528	566749	0008354 // germ cell migration // inferred from mutant phenotype	0005694 // chromosome // inferred from electronic annotation	0005524 // ATP binding // inferred from electronic annotation	---
Dr.22828.1.A1_at	0.00194745	0.018175	0.0127898	0.152433	10.2306	9.90837	0.0127898	1.25025	1	1	1	hsd17b10	hydroxysteroid (17-beta) dehydrogenase 10	AW282059	Dr.81248	450078	0008152 // metabolic process // inferred from electronic annotation /// 0055114 // oxidation reduction // inferred from electronic annotation	---	0003824 // catalytic activity // inferred from electronic annotation /// 0005488 // binding // inferred from electronic annotation /// 0016491 // oxidoreductase activity // inferred from electronic annotation	---
Dr.11452.1.A1_at	0.622561	0.217339	0.0128795	0.152635	8.89168	9.24823	0.0128795	-1.28036	1	1	1	zgc:153958	zgc:153958	BI879075	Dr.82327	571036	0006412 // translation // inferred from electronic annotation /// 0006418 // tRNA aminoacylation for protein translation // inferred from electronic annotation /// 0006420 // arginyl-tRNA aminoacylation // inferred from electronic annotation	0005737 // cytoplasm // inferred from electronic annotation	0000166 // nucleotide binding // inferred from electronic annotation /// 0004812 // aminoacyl-tRNA ligase activity // inferred from electronic annotation /// 0004814 // arginine-tRNA ligase activity // inferred from electronic annotation /// 0005524 // ATP binding // inferred from electronic annotation	---
Dr.9758.1.S1_at	0.0381208	0.0544489	0.0129103	0.152635	11.9721	11.596	0.0129103	1.29782	1	1	1	polr2c	polymerase (RNA) II (DNA directed) polypeptide C	BC046047.1	Dr.81878	334669	0006350 // transcription // inferred from electronic annotation	---	0003677 // DNA binding // inferred from electronic annotation /// 0003899 // DNA-directed RNA polymerase activity // inferred from electronic annotation /// 0046983 // protein dimerization activity // inferred from electronic annotation	---
Dr.16181.1.A1_at	0.000567974	0.0124187	0.0129481	0.152635	8.91448	9.22069	0.0129481	-1.23645	1	0.857143	1	nr2f6b	nuclear receptor subfamily 2, group F, member 6b	AI884029	Dr.16181	406522	0006350 // transcription // inferred from electronic annotation /// 0006355 // regulation of transcription, DNA-dependent // inferred from electronic annotation /// 0045449 // regulation of transcription // inferred from electronic annotation	0005634 // nucleus // inferred from electronic annotation	0003677 // DNA binding // inferred from electronic annotation /// 0003700 // transcription factor activity // inferred from electronic annotation /// 0003707 // steroid hormone receptor activity // inferred from electronic annotation /// 0004872 // receptor activity // inferred from electronic annotation /// 0004879 // ligand-dependent nuclear receptor activity // inferred from electronic annotat…	---
Dr.20914.1.S1_at	0.0178416	0.040343	0.0130378	0.153489	13.0124	13.219	0.0130378	-1.15401	1	1	1	rab2a	RAB2A, member RAS oncogene family	BC044459.1	Dr.76947	140617	0006355 // regulation of transcription, DNA-dependent // inferred from electronic annotation /// 0007264 // small GTPase mediated signal transduction // inferred from electronic annotation /// 0015031 // protein transport // inferred from electronic annotation	0005622 // intracellular // inferred from electronic annotation	0000166 // nucleotide binding // inferred from electronic annotation /// 0005524 // ATP binding // inferred from electronic annotation /// 0005525 // GTP binding // inferred from electronic annotation /// 0008134 // transcription factor binding // inferred from electronic annotation	---
Dr.7717.2.A1_at	0.00938248	0.0318246	0.0130501	0.15401	9.95734	10.218	0.0130501	-1.19802	1	1	1	grb2	growth factor receptor-bound protein 2	BI886875	Dr.114331	406308	---	---	0004872 // receptor activity // inferred from electronic annotation /// 0005515 // protein binding // inferred from electronic annotation	---
Dr.15217.1.A1_at	0.186718	0.113867	0.0131461	0.15401	8.70763	9.13573	0.0131461	-1.34547	1	0.785714	1	znf143	zinc finger protein 143	BM533639	Dr.28485	393954	0006350 // transcription // inferred from electronic annotation /// 0045449 // regulation of transcription // inferred from electronic annotation	0005622 // intracellular // inferred from electronic annotation /// 0005634 // nucleus // inferred from electronic annotation	0003676 // nucleic acid binding // inferred from electronic annotation /// 0003677 // DNA binding // inferred from electronic annotation /// 0008270 // zinc ion binding // inferred from electronic annotation /// 0046872 // metal ion binding // inferred from electronic annotation	---
Dr.1323.1.S1_at	0.160054	0.105291	0.0132645	0.155039	14.109	14.6536	0.0132645	-1.45862	1	1	1	apoa1	apolipoprotein A-I	NM_131128.1	Dr.75775	30355	0006629 // lipid metabolic process // inferred from electronic annotation /// 0006695 // cholesterol biosynthetic process // inferred from sequence or structural similarity /// 0006810 // transport // inferred from electronic annotation /// 0006869 // lipid transport // inferred from electronic annotation /// 0008202 // steroid metabolic process // inferred from electronic annotation /// 0008203 …	0005576 // extracellular region // inferred from direct assay /// 0005576 // extracellular region // inferred from electronic annotation /// 0005615 // extracellular space // inferred from sequence or structural similarity /// 0034364 // high-density lipoprotein particle // inferred from electronic annotation	0005319 // lipid transporter activity // inferred from sequence or structural similarity /// 0008035 // high-density lipoprotein binding // inferred from sequence or structural similarity /// 0008289 // lipid binding // inferred from electronic annotation /// 0008289 // lipid binding // inferred from sequence or structural similarity /// 0017127 // cholesterol transporter activity // inferred fro…	---
Dr.24995.5.A1_at	0.621076	0.216965	0.0132693	0.155039	11.0395	10.5258	0.0132693	1.42768	1	1	1	phgdh	phosphoglycerate dehydrogenase	AI883922	Dr.28276	321928	0006564 // L-serine biosynthetic process // inferred from electronic annotation /// 0008152 // metabolic process // inferred from electronic annotation /// 0055114 // oxidation reduction // inferred from electronic annotation	---	0003824 // catalytic activity // inferred from electronic annotation /// 0004617 // phosphoglycerate dehydrogenase activity // inferred from electronic annotation /// 0005488 // binding // inferred from electronic annotation /// 0016616 // oxidoreductase activity, acting on the CH-OH group of donors, NAD or NADP as acceptor // inferred from electronic annotation /// 0048037 // cofactor binding //…	---
Dr.5434.4.S1_at	0.006635	0.0273484	0.0133038	0.155039	10.1842	10.8341	0.0133038	-1.56898	1	1	1	pvalb9	parvalbumin 9	AY070267.1	Dr.81882	360209	---	---	0005509 // calcium ion binding // inferred from electronic annotation	---
Dr.15585.1.S1_at	0.0204223	0.0429952	0.0133383	0.155039	9.39197	9.06215	0.0133383	1.25686	0.928571	1	1	mrpl35	mitochondrial ribosomal protein L35	BI983431	Dr.133490	767758	---	0005840 // ribosome // inferred from electronic annotation	---	---
Dr.6819.1.A1_at	0.0137353	0.0356909	0.0133827	0.155547	9.13281	8.72741	0.0133827	1.32446	0.928571	1	1	pgam1b	phosphoglycerate mutase 1b	AW233614	Dr.6819	327165	0006096 // glycolysis // inferred from electronic annotation /// 0008152 // metabolic process // inferred from electronic annotation	---	0003824 // catalytic activity // inferred from electronic annotation /// 0016853 // isomerase activity // inferred from electronic annotation /// 0016868 // intramolecular transferase activity, phosphotransferases // inferred from electronic annotation /// 0046538 // 2,3-bisphosphoglycerate-dependent phosphoglycerate mutase activity // inferred from electronic annotation	---
Dr.23664.1.A1_at	0.0766298	0.0751369	0.0134224	0.155547	9.64125	10.0067	0.0134224	-1.28825	1	1	1	wu:fb30f12	wu:fb30f12	AI437364	---	321708	---	---	---	---
Dr.19467.1.A1_at	0.301773	0.146246	0.0134534	0.155899	13.2997	13.5691	0.0134534	-1.20531	1	1	1	hes6	hairy and enhancer of split 6 (Drosophila)	AB097830.1	Dr.19467	373116	0001756 // somitogenesis // inferred from genetic interaction /// 0001756 // somitogenesis // inferred from mutant phenotype /// 0006350 // transcription // inferred from electronic annotation /// 0006355 // regulation of transcription, DNA-dependent // inferred from electronic annotation /// 0045449 // regulation of transcription // inferred from electronic annotation /// 0045892 // negative reg…	0005634 // nucleus // inferred from electronic annotation /// 0017053 // transcriptional repressor complex // inferred by curator	0003677 // DNA binding // inferred from electronic annotation /// 0016564 // transcription repressor activity // inferred from genetic interaction /// 0030528 // transcription regulator activity // inferred from electronic annotation /// 0046982 // protein heterodimerization activity // inferred from physical interaction	---
Dr.1229.1.A1_at	0.0313019	0.0504027	0.0134984	0.155899	9.31433	9.59578	0.0134984	-1.21541	1	1	1	zgc:171980	zgc:171980	AI331290	Dr.76347	565829	---	0016020 // membrane // inferred from electronic annotation /// 0016021 // integral to membrane // inferred from electronic annotation	---	---
Dr.1883.1.A1_at	0.00160131	0.0171702	0.0135529	0.155899	8.42936	7.89187	0.0135529	1.45144	0.714286	0.714286	0.714286	wu:fd13h10	wu:fd13h10	BG884585	Dr.70025	558479	---	---	---	---
Dr.25777.1.S1_at	0.0676664	0.0712463	0.0135863	0.155899	12.3795	12.5315	0.0135863	-1.1111	1	1	1	mapkapk2a	mitogen-activated protein kinase-activated protein kinase 2a	BQ262619	Dr.76847	327321	0006468 // protein amino acid phosphorylation // inferred from electronic annotation /// 0055113 // epiboly involved in gastrulation with mouth forming second // inferred from mutant phenotype	---	0000166 // nucleotide binding // inferred from electronic annotation /// 0004672 // protein kinase activity // inferred from electronic annotation /// 0004674 // protein serine/threonine kinase activity // inferred from electronic annotation /// 0005524 // ATP binding // inferred from electronic annotation /// 0016301 // kinase activity // inferred from electronic annotation /// 0016301 // kinase…	---
Dr.17900.3.S1_at	0.0454496	0.0590388	0.0135939	0.155899	8.6565	8.17011	0.0135939	1.40093	0.357143	0.571429	0.571429	praf2	PRA1 domain family, member 2	AI883343	Dr.40046	550393	---	---	---	---
Dr.5554.1.S1_at	0.00104319	0.0152064	0.0136245	0.155899	11.6457	11.9006	0.0136245	-1.19321	1	1	1	zgc:162603	zgc:162603	BI890912	Dr.5554	561390	0006508 // proteolysis // inferred from electronic annotation	---	0003824 // catalytic activity // inferred from electronic annotation /// 0004222 // metalloendopeptidase activity // inferred from electronic annotation /// 0008270 // zinc ion binding // inferred from electronic annotation /// 0046872 // metal ion binding // inferred from electronic annotation	---
Dr.36.1.S2_at	0.612632	0.215134	0.0136616	0.156072	8.68096	9.25271	0.0136616	-1.48632	1	0.857143	1	shha	sonic hedgehog a	NM_131063.1	Dr.36074	30269	0001708 // cell fate specification // inferred from mutant phenotype /// 0001756 // somitogenesis // inferred from genetic interaction /// 0001756 // somitogenesis // inferred from mutant phenotype /// 0001839 // neural plate morphogenesis // inferred from mutant phenotype /// 0001947 // heart looping // inferred from direct assay /// 0006508 // proteolysis // inferred from electronic annotation …	0005576 // extracellular region // inferred from electronic annotation /// 0005615 // extracellular space // inferred from electronic annotation /// 0005886 // plasma membrane // inferred from electronic annotation /// 0016020 // membrane // inferred from electronic annotation /// 0031225 // anchored to membrane // inferred from electronic annotation	0008233 // peptidase activity // inferred from electronic annotation /// 0016787 // hydrolase activity // inferred from electronic annotation	---
Dr.17375.1.A1_at	0.0231893	0.0452422	0.0137073	0.156072	9.93431	10.3808	0.0137073	-1.36275	1	1	1	zgc:66433	zgc:66433	BM860036	Dr.17375	321250	0006810 // transport // inferred from electronic annotation /// 0006811 // ion transport // inferred from electronic annotation	0005886 // plasma membrane // inferred from electronic annotation /// 0016020 // membrane // inferred from electronic annotation /// 0016021 // integral to membrane // inferred from electronic annotation /// 0030054 // cell junction // inferred from electronic annotation /// 0045202 // synapse // inferred from electronic annotation /// 0045211 // postsynaptic membrane // inferred from electronic …	0004872 // receptor activity // inferred from electronic annotation /// 0004890 // GABA-A receptor activity // inferred from electronic annotation /// 0005216 // ion channel activity // inferred from electronic annotation /// 0005230 // extracellular ligand-gated ion channel activity // inferred from electronic annotation	---
Dr.24753.1.S2_at	0.00599162	0.0261442	0.0137242	0.156072	14.0563	13.8902	0.0137242	1.12203	1	1	1	ccnd1	cyclin D1	AL727833	Dr.75056	30222	0000082 // G1/S transition of mitotic cell cycle // inferred from sequence or structural similarity /// 0007049 // cell cycle // inferred from electronic annotation /// 0031571 // G1 DNA damage checkpoint // inferred from sequence or structural similarity /// 0034984 // cellular response to DNA damage stimulus // inferred from sequence or structural similarity /// 0048593 // camera-type eye morph…	0005634 // nucleus // inferred from electronic annotation	---	---
Dr.15768.1.A1_at	0.0283549	0.0488172	0.0137509	0.156093	11.3528	11.1244	0.0137509	1.17153	1	1	1	zgc:65871	zgc:65871	BI705703	Dr.75932	406390	0006350 // transcription // inferred from electronic annotation /// 0045449 // regulation of transcription // inferred from electronic annotation	0005634 // nucleus // inferred from electronic annotation	0003676 // nucleic acid binding // inferred from electronic annotation /// 0003677 // DNA binding // inferred from electronic annotation /// 0008270 // zinc ion binding // inferred from electronic annotation /// 0046872 // metal ion binding // inferred from electronic annotation	---
Dr.4811.1.S1_at	0.00536658	0.0253128	0.0137558	0.156093	9.80088	9.47076	0.0137558	1.25712	1	1	1	tram2	translocation associated membrane protein 2	BC046900.1	Dr.132196	406344	---	0016020 // membrane // inferred from electronic annotation /// 0016021 // integral to membrane // inferred from electronic annotation	---	---
Dr.2185.1.A1_at	0.0554206	0.0656459	0.0138627	0.156093	11.1702	10.9676	0.0138627	1.1508	1	1	1	ndnl2	necdin-like 2	AY288919.1	Dr.74720	386658	---	---	---	---
Dr.2596.4.S1_at	0.0376188	0.0542625	0.0138763	0.156093	9.8869	9.36359	0.0138763	1.43725	1	1	1	si:dkeyp-46h3.2	si:dkeyp-46h3.2	BI843232	Dr.148899	335411	---	0016020 // membrane // inferred from electronic annotation	0005529 // sugar binding // inferred from electronic annotation	---
Dr.2716.1.A1_at	0.00434279	0.0238338	0.0139272	0.156093	9.28746	9.56442	0.0139272	-1.21164	1	1	1	zgc:77101	zgc:77101	AI793643	Dr.78629	324710	---	---	---	---
Dr.1691.7.S1_at	0.00226959	0.0195382	0.0139348	0.156093	10.0675	10.3318	0.0139348	-1.20103	1	1	1	---	---	AI397340	Dr.118032	---	---	---	---	---
Dr.2539.1.A1_at	0.0244712	0.0458165	0.0139499	0.156093	9.13751	8.75279	0.0139499	1.30561	1	1	1	wu:fy25c05	wu:fy25c05	BM777318	---	503782	---	---	---	---
Dr.21052.1.S1_at	0.035483	0.0532715	0.0140512	0.157378	10.9269	10.7122	0.0140512	1.16045	1	1	1	zgc:56259	zgc:56259	BC046030.1	Dr.85121	393188	0006281 // DNA repair // inferred from sequence or structural similarity /// 0006974 // response to DNA damage stimulus // inferred from sequence or structural similarity /// 0010212 // response to ionizing radiation // inferred from sequence or structural similarity	0005634 // nucleus // inferred from electronic annotation /// 0005634 // nucleus // inferred from sequence or structural similarity /// 0070876 // SOSS complex // inferred from sequence or structural similarity	---	---
Dr.581.1.S1_at	0.0379462	0.0542625	0.0141231	0.157378	12.8573	12.4814	0.0141231	1.2976	1	1	1	oep	one-eyed pinhead	NM_131092.1	Dr.52009	30304	0001706 // endoderm formation // inferred from mutant phenotype /// 0001707 // mesoderm formation // inferred from mutant phenotype /// 0001756 // somitogenesis // inferred from genetic interaction /// 0007368 // determination of left/right symmetry // inferred from mutant phenotype /// 0007498 // mesoderm development // inferred from genetic interaction /// 0008354 // germ cell migration // infe…	0009897 // external side of plasma membrane // inferred from direct assay	---	---
Dr.9121.1.S1_at	0.00256792	0.0201758	0.0141434	0.157378	12.1553	12.266	0.0141434	-1.07973	1	1	1	zgc:123326	zgc:123326	AW419555	Dr.132817	641324	0043687 // post-translational protein modification // inferred from electronic annotation /// 0051246 // regulation of protein metabolic process // inferred from electronic annotation	---	0019787 // small conjugating protein ligase activity // inferred from electronic annotation	---
Dr.25711.1.A1_at	0.392539	0.168173	0.0141671	0.157382	9.27458	8.8574	0.0141671	1.33531	0.857143	1	1	---	---	AW117015	Dr.106516	---	---	---	---	---
Dr.7164.1.A1_at	0.202014	0.118349	0.0142232	0.157382	8.42914	7.60568	0.0142232	1.76965	0.357143	0.642857	0.642857	zgc:92668	zgc:92668	BG727275	Dr.51881	436692	0006508 // proteolysis // inferred from electronic annotation	---	0008237 // metallopeptidase activity // inferred from electronic annotation /// 0008270 // zinc ion binding // inferred from electronic annotation /// 0016787 // hydrolase activity // inferred from electronic annotation	---
Dr.8085.1.S1_at	0.446095	0.179586	0.0142415	0.157382	9.11434	9.5744	0.0142415	-1.37561	1	0.857143	1	frzb	frizzled-related protein	NM_130943.1	Dr.81280	30119	0007275 // multicellular organismal development // inferred from electronic annotation /// 0016055 // Wnt receptor signaling pathway // inferred from electronic annotation	---	0005515 // protein binding // inferred from electronic annotation	---
Dr.9723.1.A1_at	0.0325108	0.0509799	0.0142801	0.157382	8.31012	7.92795	0.0142801	1.3033	0.571429	0.785714	0.785714	dusp7	dual specificity phosphatase 7	BM102227	Dr.8695	327246	0006470 // protein amino acid dephosphorylation // inferred from electronic annotation /// 0016311 // dephosphorylation // inferred from electronic annotation	---	0004725 // protein tyrosine phosphatase activity // inferred from electronic annotation /// 0008138 // protein tyrosine/serine/threonine phosphatase activity // inferred from electronic annotation /// 0016791 // phosphatase activity // inferred from electronic annotation /// 0017017 // MAP kinase tyrosine/serine/threonine phosphatase activity // inferred from electronic annotation	---
AFFX-Dr-GAPDH-3_at	0.382598	0.165927	0.0143382	0.157382	8.40512	6.25859	0.0143382	4.42762	0	0.428571	0.428571	gapdhs	Glyceraldehyde-3-phosphate dehydrogenase, spermatogenic	BG306045	Dr.75409	406367	0006006 // glucose metabolic process // inferred from electronic annotation /// 0006096 // glycolysis // inferred from electronic annotation /// 0008152 // metabolic process // inferred from electronic annotation /// 0055114 // oxidation reduction // inferred from electronic annotation	0005737 // cytoplasm // inferred from electronic annotation	0003824 // catalytic activity // inferred from electronic annotation /// 0004365 // glyceraldehyde-3-phosphate dehydrogenase (phosphorylating) activity // inferred from electronic annotation /// 0005488 // binding // inferred from electronic annotation /// 0008943 // glyceraldehyde-3-phosphate dehydrogenase activity // inferred from electronic annotation /// 0016491 // oxidoreductase activity // …	---
Dr.26355.1.A1_at	0.254803	0.13439	0.014361	0.157382	12.8662	12.9856	0.014361	-1.08629	1	1	1	zgc:111986	Zgc:111986	BM860032	Dr.140544	553664	---	---	---	---
Dr.3466.1.A1_at	0.0595581	0.0674884	0.0143889	0.157382	9.74539	8.97035	0.0143889	1.71124	1	1	1	zgc:77292	zgc:77292	BG303935	Dr.150431	327566	0008152 // metabolic process // inferred from electronic annotation	---	0005509 // calcium ion binding // inferred from electronic annotation /// 0008415 // acyltransferase activity // inferred from electronic annotation	---
Dr.13400.1.S1_at	0.621645	0.217184	0.0143963	0.157382	9.40973	9.87228	0.0143963	-1.37797	1	1	1	si:dkey-151c10.1	si:dkey-151c10.1	BI892223	Dr.11514	567639	---	---	0003779 // actin binding // inferred from electronic annotation	---
Dr.15116.1.S1_at	0.000182428	0.00905913	0.014472	0.157382	11.3158	10.8674	0.014472	1.36449	1	1	1	dnl2l	dynein light chain 2, like	BQ263377	Dr.91281	572690	0007017 // microtubule-based process // inferred from electronic annotation	0005634 // nucleus // inferred from direct assay /// 0005737 // cytoplasm // inferred from direct assay /// 0005875 // microtubule associated complex // inferred from electronic annotation /// 0043186 // P granule // inferred from direct assay	0003777 // microtubule motor activity // inferred from electronic annotation	---
Dr.18521.1.A1_at	0.04955	0.0621846	0.014493	0.157382	9.84835	9.43139	0.014493	1.33511	1	1	1	---	---	BG729518	---	---	0006342 // chromatin silencing // inferred from electronic annotation /// 0006476 // protein amino acid deacetylation // inferred from electronic annotation /// 0045449 // regulation of transcription // inferred from electronic annotation	---	0008270 // zinc ion binding // inferred from electronic annotation /// 0016811 // hydrolase activity, acting on carbon-nitrogen (but not peptide) bonds, in linear amides // inferred from electronic annotation /// 0070403 // NAD binding // inferred from electronic annotation	---
Dr.22965.1.S1_at	0.0413086	0.0568348	0.0144992	0.157382	10.518	10.8191	0.0144992	-1.23212	1	1	1	grsf1	G-rich RNA sequence binding factor 1	CA787644	Dr.77217	563249	---	---	0000166 // nucleotide binding // inferred from electronic annotation /// 0003676 // nucleic acid binding // inferred from electronic annotation	---
Dr.2442.1.A1_at	0.224236	0.125638	0.0145101	0.157382	9.32319	9.00101	0.0145101	1.25022	0.857143	1	1	wu:fb48g11	wu:fb48g11	BQ092563	---	322065	---	---	---	---
Dr.2991.1.A1_at	0.118911	0.0916071	0.014527	0.157382	9.24433	8.57648	0.014527	1.58871	0.857143	1	1	trpm7	transient receptor potential cation channel, subfamily M, member 7	BI983581	Dr.2991	280653	0001501 // skeletal system development // inferred from mutant phenotype /// 0001503 // ossification // inferred from mutant phenotype /// 0006468 // protein amino acid phosphorylation // inferred from electronic annotation /// 0006582 // melanin metabolic process // inferred from mutant phenotype /// 0006810 // transport // inferred from electronic annotation /// 0006811 // ion transport // infe…	0016020 // membrane // inferred from electronic annotation /// 0016021 // integral to membrane // inferred from electronic annotation	0004674 // protein serine/threonine kinase activity // inferred from electronic annotation /// 0004872 // receptor activity // inferred from electronic annotation /// 0005216 // ion channel activity // inferred from electronic annotation /// 0005524 // ATP binding // inferred from electronic annotation	---
Dr.19474.1.S1_at	0.00931215	0.0318246	0.0145423	0.157382	11.5166	11.1817	0.0145423	1.26135	1	1	1	zgc:56064	zgc:56064	BC045892.1	Dr.82523	393885	---	---	0004721 // phosphoprotein phosphatase activity // inferred from electronic annotation /// 0005506 // iron ion binding // inferred from electronic annotation /// 0016787 // hydrolase activity // inferred from electronic annotation	---
Dr.8371.1.S1_at	0.0668734	0.0711404	0.0146093	0.157846	10.9747	10.5797	0.0146093	1.31494	1	1	1	zgc:77056	zgc:77056	AA605836	Dr.8371	327040	---	---	---	---
Dr.12399.1.S1_at	0.0979357	0.0844201	0.0146421	0.157846	8.53697	8.98229	0.0146421	-1.36162	0.714286	0.5	0.714286	mst1	macrophage stimulating 1 (hepatocyte growth factor-like)	NM_152980.1	Dr.118210	259260	0006508 // proteolysis // inferred from electronic annotation	---	0003824 // catalytic activity // inferred from electronic annotation /// 0004252 // serine-type endopeptidase activity // inferred from electronic annotation	---
Dr.18411.1.S1_at	0.0114523	0.0333792	0.0146854	0.158296	10.0089	9.78298	0.0146854	1.16951	1	1	1	---	---	CA470407	Dr.150830	---	---	---	---	---
Dr.4749.1.A1_at	0.685396	0.229587	0.0147424	0.158296	8.7462	7.38121	0.0147424	2.57574	0.428571	0.857143	0.857143	zgc:92116	zgc:92116	BE016173	Dr.76702	492355	0007165 // signal transduction // inferred from electronic annotation /// 0007264 // small GTPase mediated signal transduction // inferred from electronic annotation	0005622 // intracellular // inferred from electronic annotation /// 0016020 // membrane // inferred from electronic annotation	0000166 // nucleotide binding // inferred from electronic annotation /// 0003924 // GTPase activity // inferred from electronic annotation /// 0005525 // GTP binding // inferred from electronic annotation	---
Dr.15836.2.A1_at	0.0197547	0.042341	0.0147512	0.158296	11.5371	11.7096	0.0147512	-1.12696	1	1	1	lyricl	lyric-like	BM778454	Dr.77432	368910	---	---	---	---
Dr.4485.3.A1_at	0.0113262	0.0333785	0.0147697	0.158296	11.5498	11.7687	0.0147697	-1.16389	1	1	1	---	---	BI710295	---	---	---	---	---	---
Dr.16695.1.A1_at	0.0144897	0.0368317	0.0147837	0.158296	11.1556	11.345	0.0147837	-1.14027	1	1	1	zgc:103692	zgc:103692	AL925292	Dr.81336	449772	---	---	---	---
Dr.2784.1.A1_at	0.00566856	0.0257384	0.014855	0.158296	11.5192	11.7211	0.014855	-1.15023	1	1	1	slc25a20	solute carrier family 25 (carnitine/acylcarnitine translocase), member 20	AI942949	Dr.2784	393833	0006810 // transport // inferred from electronic annotation /// 0055085 // transmembrane transport // inferred from electronic annotation	0005743 // mitochondrial inner membrane // inferred from electronic annotation /// 0016020 // membrane // inferred from electronic annotation /// 0016021 // integral to membrane // inferred from electronic annotation	0005215 // transporter activity // inferred from electronic annotation /// 0005488 // binding // inferred from electronic annotation	---
Dr.16694.1.S1_at	0.0644646	0.0698585	0.0149368	0.158296	13.4828	13.6972	0.0149368	-1.16022	1	1	1	si:dkey-67c22.2	si:dkey-67c22.2	BI890519	Dr.105819	792544	---	---	---	---
Dr.5753.1.S1_at	0.0374249	0.0542625	0.0149405	0.158296	7.60148	8.56999	0.0149405	-1.95681	0.857143	0.285714	0.857143	shhb	sonic hedgehog b	NM_131199.1	Dr.75752	30444	0006508 // proteolysis // inferred from electronic annotation /// 0007154 // cell communication // inferred from electronic annotation /// 0007267 // cell-cell signaling // inferred from electronic annotation /// 0007275 // multicellular organismal development // inferred from electronic annotation /// 0030182 // neuron differentiation // inferred from mutant phenotype /// 0030900 // forebrain de…	0005576 // extracellular region // inferred from electronic annotation /// 0005615 // extracellular space // inferred from electronic annotation /// 0005886 // plasma membrane // inferred from electronic annotation /// 0016020 // membrane // inferred from electronic annotation	0008233 // peptidase activity // inferred from electronic annotation /// 0016787 // hydrolase activity // inferred from electronic annotation	---
Dr.1327.1.S1_at	0.119277	0.0916071	0.0149491	0.158296	11.3017	11.5282	0.0149491	-1.16996	1	1	1	notch3	notch homolog 3	NM_131549.1	Dr.75827	58066	0001840 // neural plate development // inferred from genetic interaction /// 0001889 // liver development // inferred from genetic interaction /// 0001889 // liver development // inferred from mutant phenotype /// 0007219 // Notch signaling pathway // inferred from electronic annotation /// 0007275 // multicellular organismal development // inferred from electronic annotation /// 0030154 // cell …	0016020 // membrane // inferred from electronic annotation /// 0016021 // integral to membrane // inferred from electronic annotation	0004872 // receptor activity // inferred from electronic annotation /// 0005509 // calcium ion binding // inferred from electronic annotation	---
Dr.5996.1.S1_at	0.0539266	0.0647643	0.0150779	0.159032	9.14654	9.50973	0.0150779	-1.28627	1	1	1	slc38a7	solute carrier family 38, member 7	AI545211	Dr.33530	445254	0006810 // transport // inferred from electronic annotation /// 0006811 // ion transport // inferred from electronic annotation /// 0006814 // sodium ion transport // inferred from electronic annotation /// 0006865 // amino acid transport // inferred from electronic annotation	0016020 // membrane // inferred from electronic annotation /// 0016021 // integral to membrane // inferred from electronic annotation	0031402 // sodium ion binding // inferred from electronic annotation	---
Dr.22230.1.A1_at	0.210482	0.121245	0.0151254	0.159032	9.47054	9.2852	0.0151254	1.13709	1	1	1	wu:fd55e01	wu:fd55e01	AW019670	---	325990	---	---	---	---
Dr.4462.1.A1_at	0.101329	0.0855482	0.0151349	0.159032	11.0657	10.765	0.0151349	1.23177	1	1	1	LOC562037	hypothetical LOC562037	BG305760	Dr.76655	562037	0006412 // translation // inferred from electronic annotation /// 0006418 // tRNA aminoacylation for protein translation // inferred from electronic annotation /// 0006433 // prolyl-tRNA aminoacylation // inferred from electronic annotation	0005737 // cytoplasm // inferred from electronic annotation	0000166 // nucleotide binding // inferred from electronic annotation /// 0004812 // aminoacyl-tRNA ligase activity // inferred from electronic annotation /// 0004827 // proline-tRNA ligase activity // inferred from electronic annotation /// 0005524 // ATP binding // inferred from electronic annotation	---
Dr.15669.1.S1_at	0.0348044	0.0527968	0.0151432	0.159032	9.59258	9.76887	0.0151432	-1.12997	1	1	1	boc	brother of CDO	AF461120.1	Dr.75953	334628	0007411 // axon guidance // inferred from mutant phenotype	---	0005515 // protein binding // inferred from physical interaction /// 0042802 // identical protein binding // inferred from direct assay	---
Dr.1119.1.S1_at	0.0176081	0.0400918	0.0151703	0.159032	12.4659	12.621	0.0151703	-1.11348	1	1	1	rbb4l	retinoblastoma binding protein 4, like	BC052110.1	Dr.75908	322129	0006260 // DNA replication // inferred from electronic annotation /// 0006350 // transcription // inferred from electronic annotation /// 0016568 // chromatin modification // inferred from electronic annotation /// 0045449 // regulation of transcription // inferred from electronic annotation	0005634 // nucleus // inferred from electronic annotation	---	---
Dr.2379.1.A1_at	0.0586313	0.0672677	0.0151742	0.159032	9.87774	9.51026	0.0151742	1.29009	1	1	1	wu:fb16f09	wu:fb16f09	BI889086	Dr.31649	570991	---	---	---	---
Dr.5037.1.A1_at	0.00027873	0.0110592	0.0151747	0.159032	10.8161	10.5988	0.0151747	1.16253	1	1	1	si:dkey-252h13.6	si:dkey-252h13.6	AI588315	Dr.77771	338307	---	0005622 // intracellular // inferred from electronic annotation	0005515 // protein binding // inferred from electronic annotation /// 0008270 // zinc ion binding // inferred from electronic annotation /// 0046872 // metal ion binding // inferred from electronic annotation	---
Dr.2500.1.S1_at	0.165818	0.107101	0.0151931	0.159032	13.3012	13.0868	0.0151931	1.1602	1	1	1	hs6st2	heparan sulfate 6-O-sulfotransferase 2	BC045453.1	Dr.77382	378450	0001525 // angiogenesis // inferred from electronic annotation /// 0001569 // patterning of blood vessels // inferred from mutant phenotype /// 0007275 // multicellular organismal development // inferred from electronic annotation /// 0007517 // muscle organ development // inferred from electronic annotation /// 0030154 // cell differentiation // inferred from electronic annotation /// 0048048 //…	0016020 // membrane // inferred from electronic annotation /// 0016021 // integral to membrane // inferred from electronic annotation	0008146 // sulfotransferase activity // inferred from electronic annotation /// 0016740 // transferase activity // inferred from electronic annotation /// 0017095 // heparan sulfate 6-O-sulfotransferase activity // inferred from mutant phenotype	---
Dr.14688.1.S1_at	0.0028328	0.0203736	0.0152964	0.15961	11.383	11.0359	0.0152964	1.27193	1	1	1	ppt1	palmitoyl-protein thioesterase 1 (ceroid-lipofuscinosis, neuronal 1, infantile)	BC053174.1	Dr.80819	406648	0006464 // protein modification process // inferred from electronic annotation	---	0008474 // palmitoyl-(protein) hydrolase activity // inferred from electronic annotation	---
Dr.340.1.S1_at	0.159114	0.104988	0.0153695	0.15961	12.8819	13.1594	0.0153695	-1.21206	1	1	1	prpf39	PRP39 pre-mRNA processing factor 39 homolog (yeast)	AW116927	Dr.340	368864	0006396 // RNA processing // inferred from electronic annotation /// 0006397 // mRNA processing // inferred from electronic annotation /// 0008380 // RNA splicing // inferred from electronic annotation	0005622 // intracellular // inferred from electronic annotation /// 0005634 // nucleus // inferred from electronic annotation	0005488 // binding // inferred from electronic annotation	---
Dr.4037.1.A1_at	0.0239003	0.0454575	0.0154362	0.15961	9.13754	9.48564	0.0154362	-1.27289	1	1	1	zgc:77488	zgc:77488	BQ617093	Dr.75863	405834	---	---	0008168 // methyltransferase activity // inferred from electronic annotation	---
Dr.24114.1.A1_at	0.156068	0.103798	0.0154462	0.15961	10.1348	10.5753	0.0154462	-1.35708	1	1	1	LOC100002236	similar to conserved hypothetical protein	CD014199	Dr.78816	100002236	---	---	---	---
Dr.18300.1.S1_at	0.128628	0.0952014	0.0154485	0.15961	12.1588	11.9836	0.0154485	1.12914	1	1	1	dt1p1a10l	hypothetical protein DT1P1A10 (human) - like	NM_173284.1	Dr.86792	317639	0006364 // rRNA processing // inferred from electronic annotation	---	---	---
Dr.23187.1.S1_at	0.342552	0.156541	0.0155342	0.160345	8.42044	7.84308	0.0155342	1.49211	0.142857	0.5	0.5	rab40c	RAB40c, member RAS oncogene family	AW777769	Dr.77273	678600	0007242 // intracellular signaling cascade // inferred from electronic annotation /// 0007264 // small GTPase mediated signal transduction // inferred from electronic annotation /// 0015031 // protein transport // inferred from electronic annotation	---	0000166 // nucleotide binding // inferred from electronic annotation /// 0005525 // GTP binding // inferred from electronic annotation	---
Dr.7840.1.S1_at	0.153251	0.102914	0.0157008	0.16211	8.09389	7.14381	0.0157008	1.93198	0.357143	0.571429	0.571429	atp1a1b	ATPase, Na+/K+ transporting, alpha 1b polypeptide	NM_131690.1	Dr.7840	64616	0006754 // ATP biosynthetic process // inferred from electronic annotation /// 0006810 // transport // inferred from electronic annotation /// 0006811 // ion transport // inferred from electronic annotation /// 0006812 // cation transport // inferred from electronic annotation /// 0008152 // metabolic process // inferred from electronic annotation /// 0015672 // monovalent inorganic cation transp…	0016020 // membrane // inferred from electronic annotation /// 0016021 // integral to membrane // inferred from electronic annotation /// 0016021 // integral to membrane // inferred from sequence or structural similarity	0000166 // nucleotide binding // inferred from electronic annotation /// 0003824 // catalytic activity // inferred from electronic annotation /// 0005524 // ATP binding // inferred from electronic annotation /// 0015077 // monovalent inorganic cation transmembrane transporter activity // inferred from electronic annotation /// 0015662 // ATPase activity, coupled to transmembrane movement of ions,…	---
Dr.4048.1.S1_at	0.39364	0.168355	0.0158274	0.162533	8.2721	8.67932	0.0158274	-1.32612	0.714286	0.214286	0.714286	ctsk	cathepsin K	AL926284	Dr.76224	550475	0006508 // proteolysis // inferred from electronic annotation	---	0004197 // cysteine-type endopeptidase activity // inferred from electronic annotation /// 0008233 // peptidase activity // inferred from electronic annotation /// 0008234 // cysteine-type peptidase activity // inferred from electronic annotation /// 0016787 // hydrolase activity // inferred from electronic annotation	---
Dr.1190.1.S1_at	0.125079	0.0935479	0.0158405	0.162533	9.32202	10.0428	0.0158405	-1.64811	1	1	1	anxa1b	annexin A1b	AY178794.1	Dr.1190	353358	---	---	0005509 // calcium ion binding // inferred from electronic annotation /// 0005544 // calcium-dependent phospholipid binding // inferred from electronic annotation	---
Dr.15545.1.A1_at	0.00798159	0.0296701	0.0158707	0.162652	9.15395	9.39004	0.0158707	-1.1778	1	1	1	tomm40l	translocase of outer mitochondrial membrane 40 homolog, like	BQ450003	Dr.84273	405895	0006820 // anion transport // inferred from electronic annotation /// 0055085 // transmembrane transport // inferred from electronic annotation	0005741 // mitochondrial outer membrane // inferred from electronic annotation	0008308 // voltage-gated anion channel activity // inferred from electronic annotation	---
Dr.5468.1.S1_at	0.0732961	0.073534	0.0158938	0.162652	11.6386	11.8719	0.0158938	-1.17551	1	1	1	zgc:56317	zgc:56317	BC046069.1	Dr.75348	406681	---	0005856 // cytoskeleton // inferred from electronic annotation	0000166 // nucleotide binding // inferred from electronic annotation /// 0005515 // protein binding // inferred from electronic annotation /// 0005524 // ATP binding // inferred from electronic annotation	---
Dr.11222.1.A1_at	0.00581925	0.025836	0.0159309	0.162652	8.6944	9.13359	0.0159309	-1.35584	0.857143	0.857143	0.857143	---	---	BG306130	Dr.83313	---	---	---	---	---
Dr.20272.1.A1_at	0.296718	0.145359	0.0159829	0.16307	13.6919	13.8893	0.0159829	-1.14661	1	1	1	snrnp70	small nuclear ribonucleoprotein 70 (U1)	AI641156	Dr.35845	445398	0060218 // hemopoietic stem cell differentiation // inferred from mutant phenotype	0030529 // ribonucleoprotein complex // inferred from electronic annotation	0000166 // nucleotide binding // inferred from electronic annotation /// 0003676 // nucleic acid binding // inferred from electronic annotation	---
Dr.800.1.S1_at	0.00157487	0.0171126	0.0160091	0.16307	10.9645	10.8513	0.0160091	1.08167	1	1	1	smn1	survival motor neuron 1	AF083557.1	Dr.75206	30432	0000245 // spliceosome assembly // inferred from electronic annotation /// 0006397 // mRNA processing // inferred from electronic annotation /// 0007409 // axonogenesis // inferred from mutant phenotype /// 0008380 // RNA splicing // inferred from electronic annotation /// 0048676 // axon extension involved in development // inferred from mutant phenotype	0005634 // nucleus // inferred from electronic annotation /// 0005681 // spliceosomal complex // inferred from electronic annotation /// 0005737 // cytoplasm // inferred from electronic annotation /// 0015030 // Cajal body // inferred from electronic annotation	0003676 // nucleic acid binding // inferred from electronic annotation /// 0003723 // RNA binding // inferred from electronic annotation	---
Dr.12499.1.A1_at	0.0754508	0.0745982	0.0161272	0.163786	11.9148	11.6159	0.0161272	1.23018	1	1	1	wu:fb93b03	wu:fb93b03	BI672394	---	323240	---	---	---	---
Dr.6976.1.S1_at	0.505675	0.19292	0.0161855	0.163896	10.6906	10.9215	0.0161855	-1.17362	1	1	1	zgc:55870	zgc:55870	BC044520.1	Dr.78049	393112	---	---	---	---
Dr.23493.1.S1_at	0.0903165	0.0812507	0.0162035	0.163896	11.9186	11.6355	0.0162035	1.21679	1	1	1	zgc:152998	zgc:152998	AI330493	---	751649	0006886 // intracellular protein transport // inferred from electronic annotation	0005741 // mitochondrial outer membrane // inferred from electronic annotation	0015450 // P-P-bond-hydrolysis-driven protein transmembrane transporter activity // inferred from electronic annotation	---
Dr.12375.1.S1_at	0.0505311	0.0628081	0.0162469	0.163896	7.99573	8.42236	0.0162469	-1.34409	0.571429	0.428571	0.571429	id:ibd5057	id:ibd5057	AW128542	Dr.81501	562465	---	---	---	---
Dr.14476.1.S1_at	0.0112168	0.033251	0.0163765	0.165011	9.72378	9.47118	0.0163765	1.19136	1	1	1	zgc:153499	zgc:153499	BQ262524	Dr.72427	791752	---	0016020 // membrane // inferred from electronic annotation	0005529 // sugar binding // inferred from electronic annotation	---
Dr.4783.1.S1_at	2.10189e-05	0.00489334	0.0163818	0.165011	13.0971	13.0358	0.0163818	1.0434	1	1	1	pcbp2	poly(rC) binding protein 2	BC045508.1	Dr.76907	321844	---	---	0003723 // RNA binding // inferred from electronic annotation	---
Dr.4620.1.S1_at	0.0202951	0.0429392	0.0164482	0.165011	12.2599	12.0797	0.0164482	1.13303	1	1	1	zgc:55512	zgc:55512	BC044416.1	Dr.78153	325470	0019941 // modification-dependent protein catabolic process // inferred from electronic annotation /// 0043687 // post-translational protein modification // inferred from electronic annotation /// 0051246 // regulation of protein metabolic process // inferred from electronic annotation	---	0016874 // ligase activity // inferred from electronic annotation /// 0019787 // small conjugating protein ligase activity // inferred from electronic annotation	---
Dr.1131.1.A1_at	0.00897334	0.0313675	0.016451	0.165414	8.61794	9.02026	0.016451	-1.32163	0.785714	0.857143	0.857143	zgc:110340	zgc:110340	AI331686	Dr.76395	541345	---	---	---	---
Dr.20085.1.S1_at	0.00408188	0.0234518	0.0164951	0.165414	13.3908	13.5193	0.0164951	-1.09313	1	1	1	eif3ea	eukaryotic translation initiation factor 3, subunit E, a	BG304333	Dr.76376	325102	0006412 // translation // inferred from electronic annotation /// 0006413 // translational initiation // inferred from sequence or structural similarity /// 0043010 // camera-type eye development // inferred from mutant phenotype /// 0043473 // pigmentation // inferred from mutant phenotype /// 0048703 // embryonic viscerocranium morphogenesis // inferred from mutant phenotype	0005634 // nucleus // inferred from electronic annotation /// 0005737 // cytoplasm // inferred from electronic annotation /// 0005852 // eukaryotic translation initiation factor 3 complex // inferred from sequence or structural similarity	0003743 // translation initiation factor activity // inferred from electronic annotation /// 0003743 // translation initiation factor activity // inferred from sequence or structural similarity	---
Dr.16925.1.S1_at	0.00654727	0.027121	0.0165942	0.165813	9.8304	9.65557	0.0165942	1.12883	1	1	1	si:busm1-265n4.4	si:busm1-265n4.4	BM005459	Dr.86155	563956	---	---	---	---
Dr.3139.1.S1_at	0.00723421	0.0286681	0.016619	0.165813	11.2054	11.6045	0.016619	-1.31867	1	1	1	zfp36l2	zinc finger protein 36, C3H type-like 2	BM402142	Dr.76498	561280	---	---	0003676 // nucleic acid binding // inferred from electronic annotation /// 0008270 // zinc ion binding // inferred from electronic annotation /// 0046872 // metal ion binding // inferred from electronic annotation	---
Dr.18330.1.S1_at	0.0365647	0.0538175	0.0167068	0.16621	12.0343	11.8626	0.0167068	1.1264	1	1	1	noc3l	nucleolar complex associated 3 homolog (S. cerevisiae)	BQ259060	Dr.77061	321289	0007517 // muscle organ development // inferred from mutant phenotype /// 0019216 // regulation of lipid metabolic process // inferred from mutant phenotype	0005634 // nucleus // inferred from direct assay /// 0005634 // nucleus // inferred from electronic annotation /// 0005730 // nucleolus // inferred from electronic annotation	0005488 // binding // inferred from electronic annotation	---
Dr.19099.1.A1_at	0.191787	0.115588	0.0167222	0.16621	9.80618	9.28074	0.0167222	1.43937	1	1	1	aga	aspartylglucosaminidase	AI878801	Dr.118019	566517	---	---	0016787 // hydrolase activity // inferred from electronic annotation	---
Dr.756.1.S1_at	0.446686	0.179741	0.0168417	0.166904	13.2667	13.4905	0.0168417	-1.16784	1	1	1	smarce1	SWI/SNF related, matrix associated, actin dependent regulator of chromatin, subfamily e, member 1	BC044363.1	Dr.75920	322248	---	0005634 // nucleus // inferred from electronic annotation	0003677 // DNA binding // inferred from electronic annotation	---
Dr.610.2.S1_at	0.143041	0.0994473	0.0168606	0.167596	6.18999	8.45362	0.0168606	-4.80197	0.571429	0.142857	0.571429	hsp90a.2	heat shock protein 90-alpha 2	BM103343	Dr.132281	565155	0006457 // protein folding // inferred from electronic annotation /// 0006950 // response to stress // inferred from electronic annotation	0005737 // cytoplasm // inferred from electronic annotation	0005515 // protein binding // inferred from physical interaction /// 0005524 // ATP binding // inferred from electronic annotation /// 0051082 // unfolded protein binding // inferred from electronic annotation	---
Dr.16501.1.S1_at	0.143569	0.0997572	0.0169539	0.167682	10.9473	10.7804	0.0169539	1.1226	1	1	1	zgc:103448	zgc:103448	AL718311	Dr.16501	492481	---	---	0003676 // nucleic acid binding // inferred from electronic annotation /// 0008270 // zinc ion binding // inferred from electronic annotation	---
Dr.26393.2.S1_at	0.386881	0.166857	0.0169938	0.167682	8.93202	8.49058	0.0169938	1.35797	0.857143	1	1	snx12	sorting nexin 12	AW422094	Dr.33092	394098	0007154 // cell communication // inferred from electronic annotation	---	0005515 // protein binding // inferred from electronic annotation /// 0035091 // phosphoinositide binding // inferred from electronic annotation	---
Dr.20067.2.A1_at	0.0208024	0.0432153	0.0170382	0.167682	13.0169	12.6057	0.0170382	1.32976	1	1	1	id:ibd1087	id:ibd1087	BG985449	---	338125	---	---	---	---
Dr.1002.1.S1_at	0.115653	0.0905189	0.0170682	0.168151	9.13253	8.63241	0.0170682	1.41433	0.571429	1	1	LOC568423	hypothetical LOC568423	BM858769	Dr.120038	568423	---	---	---	---
Dr.11478.1.A1_at	0.00820156	0.0300211	0.0171679	0.168151	8.43843	8.7558	0.0171679	-1.24606	1	0.857143	1	btbd2	BTB (POZ) domain containing 2	BQ260473	Dr.82366	565970	---	---	0005515 // protein binding // inferred from electronic annotation /// 0008146 // sulfotransferase activity // inferred from electronic annotation	---
Dr.2385.1.S1_at	0.0706664	0.0724798	0.0171739	0.168151	12.6828	12.3017	0.0171739	1.30235	1	1	1	ap2m1a	adaptor-related protein complex 2, mu 1 subunit, a	BC047180.1	Dr.76279	321051	0006810 // transport // inferred from electronic annotation /// 0006886 // intracellular protein transport // inferred from electronic annotation /// 0016192 // vesicle-mediated transport // inferred from electronic annotation	0005886 // plasma membrane // inferred from electronic annotation /// 0005905 // coated pit // inferred from electronic annotation /// 0016020 // membrane // inferred from electronic annotation /// 0030131 // clathrin adaptor complex // inferred from electronic annotation /// 0030132 // clathrin coat of coated pit // inferred from electronic annotation	0005515 // protein binding // inferred from electronic annotation /// 0008289 // lipid binding // inferred from electronic annotation	---
Dr.9953.1.S1_at	0.00176743	0.0177718	0.0172313	0.168151	12.0695	11.6932	0.0172313	1.29799	1	1	1	sb:cb98	sb:cb98	BE016414	---	368287	---	---	---	---
Dr.9715.3.S1_x_at	0.00378143	0.0229096	0.0172356	0.168151	9.48897	9.6689	0.0172356	-1.13283	1	1	1	exosc4	exosome component 4	BI880560	Dr.107456	393712	0006396 // RNA processing // inferred from electronic annotation	---	0000175 // 3'-5'-exoribonuclease activity // inferred from electronic annotation /// 0003723 // RNA binding // inferred from electronic annotation /// 0004527 // exonuclease activity // inferred from electronic annotation	---
Dr.9029.1.S1_at	0.00530749	0.0253128	0.017252	0.168531	13.6207	13.8396	0.017252	-1.16388	1	1	1	zgc:92241	zgc:92241	BI710486	Dr.80492	445027	0019941 // modification-dependent protein catabolic process // inferred from electronic annotation	0005634 // nucleus // inferred from electronic annotation	---	---
Dr.23348.1.A1_at	0.00464853	0.0245433	0.0172849	0.168531	7.42774	8.16593	0.0172849	-1.66809	0.428571	0.142857	0.428571	zgc:153939	zgc:153939	BE201653	Dr.108510	777717	---	0005576 // extracellular region // inferred from electronic annotation	0008083 // growth factor activity // inferred from electronic annotation	---
Dr.17290.1.S1_at	0.276167	0.13991	0.0173786	0.168908	10.2354	9.92013	0.0173786	1.24425	1	1	1	zgc:112487	zgc:112487	BM777216	Dr.17290	541337	---	0005783 // endoplasmic reticulum // inferred from electronic annotation /// 0016020 // membrane // inferred from electronic annotation /// 0016021 // integral to membrane // inferred from electronic annotation /// 0017059 // serine C-palmitoyltransferase complex // inferred from sequence or structural similarity	0004758 // serine C-palmitoyltransferase activity // inferred from sequence or structural similarity	---
Dr.18207.1.A1_at	0.0116194	0.0333799	0.0174004	0.168908	9.26421	8.95687	0.0174004	1.23742	1	1	1	sumf2	sulfatase modifying factor 2	BQ131697	Dr.85610	449807	---	---	0005488 // binding // inferred from electronic annotation	---
Dr.233.1.S1_at	0.146081	0.100607	0.0174789	0.169064	10.2423	10.4623	0.0174789	-1.16474	1	1	1	nras	neuroblastoma RAS viral (v-ras) oncogene homolog	NM_131145.1	Dr.233	30380	0007165 // signal transduction // inferred from electronic annotation /// 0007264 // small GTPase mediated signal transduction // inferred from electronic annotation	0005622 // intracellular // inferred from electronic annotation /// 0005794 // Golgi apparatus // inferred from electronic annotation /// 0005886 // plasma membrane // inferred from electronic annotation /// 0016020 // membrane // inferred from electronic annotation /// 0031225 // anchored to membrane // inferred from electronic annotation	0000166 // nucleotide binding // inferred from electronic annotation /// 0003924 // GTPase activity // inferred from electronic annotation /// 0005525 // GTP binding // inferred from electronic annotation	---
Dr.12373.1.S1_at	0.00464858	0.0245433	0.0175359	0.169064	10.6081	10.4013	0.0175359	1.15413	1	1	1	acy3.2	aspartoacylase (aminocyclase) 3.2	BM858622	Dr.83294	436619	0008152 // metabolic process // inferred from electronic annotation	---	0008270 // zinc ion binding // inferred from electronic annotation /// 0016787 // hydrolase activity // inferred from electronic annotation /// 0016788 // hydrolase activity, acting on ester bonds // inferred from electronic annotation /// 0019807 // aspartoacylase activity // inferred from electronic annotation /// 0046872 // metal ion binding // inferred from electronic annotation	---
Dr.18880.1.A1_at	0.0503275	0.0626927	0.0175534	0.169064	10.9303	10.5307	0.0175534	1.31913	1	1	1	---	---	BI865895	Dr.84419	---	---	---	---	---
Dr.5287.2.S1_at	0.0283842	0.0488172	0.0176013	0.169064	9.08968	9.4348	0.0176013	-1.27025	0.928571	0.714286	0.928571	kbtbd8	kelch repeat and BTB (POZ) domain containing 8	BM890384	Dr.74211	559966	---	---	0005515 // protein binding // inferred from electronic annotation	---
Dr.3757.1.A1_at	0.472778	0.185945	0.0176099	0.169064	10.2172	10.6096	0.0176099	-1.3125	1	1	1	wu:fc13c09	wu:fc13c09	BI866913	---	323892	---	---	---	---
Dr.819.1.A1_at	0.31974	0.150902	0.0176172	0.169064	11.4029	11.7505	0.0176172	-1.27242	1	1	1	si:ch211-218o21.2	si:ch211-218o21.2	AW232149	Dr.75967	553406	---	0005622 // intracellular // inferred from electronic annotation /// 0005634 // nucleus // inferred from electronic annotation	0003677 // DNA binding // inferred from electronic annotation /// 0005515 // protein binding // inferred from electronic annotation /// 0008270 // zinc ion binding // inferred from electronic annotation /// 0046872 // metal ion binding // inferred from electronic annotation	---
Dr.4314.1.A1_a_at	0.0233974	0.0452422	0.0176691	0.169141	11.6007	12.4721	0.0176691	-1.82951	1	1	1	LOC100150560	similar to polyprotein	AI584542	---	100150560	---	---	---	---
Dr.18314.1.A1_at	0.0312887	0.0504027	0.0177073	0.169141	13.6323	13.7869	0.0177073	-1.11308	1	1	1	smarca5	SWI/SNF related, matrix associated, actin dependent regulator of chromatin, subfamily a, member 5	AW116918	Dr.76168	282615	0006338 // chromatin remodeling // inferred from electronic annotation /// 0043044 // ATP-dependent chromatin remodeling // inferred from electronic annotation /// 0060041 // retina development in camera-type eye // inferred from mutant phenotype	0005634 // nucleus // inferred from electronic annotation /// 0016585 // chromatin remodeling complex // inferred from electronic annotation	0003676 // nucleic acid binding // inferred from electronic annotation /// 0003677 // DNA binding // inferred from electronic annotation /// 0004386 // helicase activity // inferred from electronic annotation /// 0005524 // ATP binding // inferred from electronic annotation /// 0016818 // hydrolase activity, acting on acid anhydrides, in phosphorus-containing anhydrides // inferred from electroni…	---
Dr.777.1.A1_at	0.601192	0.212452	0.0177256	0.169141	11.4293	11.7282	0.0177256	-1.23016	1	1	1	psmc5	proteasome (prosome, macropain) 26S subunit, ATPase, 5	AW076666	Dr.75934	445285	0030163 // protein catabolic process // inferred from electronic annotation /// 0043161 // proteasomal ubiquitin-dependent protein catabolic process // inferred from sequence or structural similarity	0000502 // proteasome complex // inferred from electronic annotation /// 0000502 // proteasome complex // inferred from sequence or structural similarity /// 0005634 // nucleus // inferred from electronic annotation /// 0005634 // nucleus // inferred from sequence or structural similarity /// 0005737 // cytoplasm // inferred from electronic annotation /// 0005737 // cytoplasm // inferred from seq…	0000166 // nucleotide binding // inferred from electronic annotation /// 0005515 // protein binding // inferred from sequence or structural similarity /// 0005524 // ATP binding // inferred from electronic annotation /// 0008134 // transcription factor binding // inferred from sequence or structural similarity /// 0016787 // hydrolase activity // inferred from electronic annotation /// 0017111 //…	---
Dr.807.1.S1_at	0.0673197	0.0711867	0.0178008	0.169509	10.4707	10.1404	0.0178008	1.25723	1	1	1	ap2b1	adaptor-related protein complex 2, beta 1 subunit	BC049138.1	Dr.150746	334632	0006886 // intracellular protein transport // inferred from electronic annotation /// 0015031 // protein transport // inferred from electronic annotation /// 0016192 // vesicle-mediated transport // inferred from electronic annotation	0030117 // membrane coat // inferred from electronic annotation /// 0030131 // clathrin adaptor complex // inferred from electronic annotation	0005488 // binding // inferred from electronic annotation /// 0005515 // protein binding // inferred from electronic annotation /// 0008565 // protein transporter activity // inferred from electronic annotation	---
Dr.3787.1.A1_a_at	0.568207	0.206112	0.0178439	0.169509	9.49346	9.0895	0.0178439	1.32313	0.928571	1	1	wdfy1	WD repeat and FYVE domain containing 1	BI980923	Dr.78645	474326	---	---	0008270 // zinc ion binding // inferred from electronic annotation /// 0046872 // metal ion binding // inferred from electronic annotation	---
Dr.25378.1.A1_at	0.030503	0.0500022	0.0180111	0.170823	10.3386	10.1339	0.0180111	1.15242	1	1	1	zgc:110540	zgc:110540	BI674031	Dr.78188	541538	0006139 // nucleobase, nucleoside, nucleotide and nucleic acid metabolic process // inferred from electronic annotation	---	0004137 // deoxycytidine kinase activity // inferred from electronic annotation /// 0005524 // ATP binding // inferred from electronic annotation /// 0016301 // kinase activity // inferred from electronic annotation /// 0016740 // transferase activity // inferred from electronic annotation /// 0016773 // phosphotransferase activity, alcohol group as acceptor // inferred from electronic annotation	---
Dr.891.1.S1_at	0.0029506	0.0204182	0.0180125	0.170823	10.318	10.1609	0.0180125	1.11504	1	1	1	zgc:162943	zgc:162943	BM071848	Dr.76028	336363	---	0016020 // membrane // inferred from electronic annotation /// 0016021 // integral to membrane // inferred from electronic annotation	---	---
Dr.3272.1.S1_at	0.00142675	0.0171126	0.018091	0.17089	12.754	13.0336	0.018091	-1.21387	1	1	1	arl6ip5	ADP-ribosylation factor-like 6 interacting protein 5	AI878647	Dr.79189	450076	---	---	---	---
Dr.8911.1.A1_at	0.581302	0.208597	0.0181374	0.17089	11.7623	11.4944	0.0181374	1.20409	1	1	1	zgc:92895	zgc:92895	BI866800	Dr.79071	436738	0006626 // protein targeting to mitochondrion // inferred from electronic annotation /// 0006810 // transport // inferred from electronic annotation /// 0015031 // protein transport // inferred from electronic annotation /// 0045039 // protein import into mitochondrial inner membrane // inferred from electronic annotation /// 0055085 // transmembrane transport // inferred from electronic annotati…	0005739 // mitochondrion // inferred from electronic annotation /// 0005743 // mitochondrial inner membrane // inferred from electronic annotation /// 0016020 // membrane // inferred from electronic annotation /// 0042719 // mitochondrial intermembrane space protein transporter complex // inferred from electronic annotation	0008270 // zinc ion binding // inferred from electronic annotation /// 0046872 // metal ion binding // inferred from electronic annotation	---
Dr.25542.1.A1_at	0.0336103	0.0518505	0.0181441	0.17089	10.4879	10.2504	0.0181441	1.17891	1	1	1	wu:fa01b01	wu:fa01b01	CD604967	---	334711	---	---	---	---
Dr.12671.1.S1_at	0.299589	0.146002	0.0183475	0.172483	9.07117	9.50251	0.0183475	-1.34849	1	1	1	ankrd12	ankyrin repeat domain 12	BC044542.1	Dr.132872	393119	---	---	---	---
Dr.18092.1.A1_at	0.108019	0.0877902	0.0184559	0.173184	7.6163	8.09908	0.0184559	-1.39743	0.5	0.285714	0.5	wu:fd07d09	wu:fd07d09	BG305769	---	325733	---	---	---	---
Dr.1928.1.A1_at	0.10705	0.0875553	0.0184619	0.173184	9.02241	9.43527	0.0184619	-1.33133	1	1	1	wu:fb36b12	wu:fb36b12	BI980596	---	321815	---	---	---	---
Dr.3205.1.S1_at	0.017361	0.0398691	0.0184786	0.173184	14.5592	14.7512	0.0184786	-1.14236	1	1	1	sb:cb190	sb:cb190	BM402134	---	321148	---	---	---	---
Dr.9714.1.S1_at	0.211337	0.121552	0.0184943	0.173184	11.8277	11.4725	0.0184943	1.27915	1	1	1	zgc:100908	zgc:100908	CB360696	Dr.81865	445122	---	---	---	---
Dr.555.1.S1_at	0.0318153	0.0504027	0.0186545	0.174169	7.78757	8.71617	0.0186545	-1.90343	0.857143	0.285714	0.857143	neurog1	neurogenin 1	AF024535.1	Dr.75780	30239	0006350 // transcription // inferred from electronic annotation /// 0007275 // multicellular organismal development // inferred from electronic annotation /// 0007399 // nervous system development // inferred from electronic annotation /// 0007399 // nervous system development // inferred from expression pattern /// 0007399 // nervous system development // inferred from genetic interaction /// 00…	0005634 // nucleus // inferred from electronic annotation	0003677 // DNA binding // inferred from electronic annotation /// 0005515 // protein binding // inferred from physical interaction /// 0030528 // transcription regulator activity // inferred from electronic annotation	---
Dr.191.1.S1_at	0.209409	0.120906	0.0186962	0.174169	11.1315	11.446	0.0186962	-1.24358	1	1	1	pes	pescadillo	NM_131030.1	Dr.191	30228	0000463 // maturation of LSU-rRNA from tricistronic rRNA transcript (SSU-rRNA, 5.8S rRNA, LSU-rRNA) // inferred from sequence or structural similarity /// 0000466 // maturation of 5.8S rRNA from tricistronic rRNA transcript (SSU-rRNA, 5.8S rRNA, LSU-rRNA) // inferred from sequence or structural similarity /// 0006364 // rRNA processing // inferred from electronic annotation /// 0008283 // cell pr…	0005622 // intracellular // inferred from electronic annotation /// 0005634 // nucleus // inferred from electronic annotation /// 0005654 // nucleoplasm // inferred from electronic annotation /// 0005654 // nucleoplasm // inferred from sequence or structural similarity /// 0005730 // nucleolus // inferred from electronic annotation /// 0005730 // nucleolus // inferred from sequence or structural …	---	---
Dr.4270.1.A1_at	0.182535	0.112397	0.0187454	0.174169	9.07487	9.4605	0.0187454	-1.30643	0.928571	1	1	zgc:110687	zgc:110687	BQ480775	Dr.75383	553652	---	---	---	---
Dr.25599.1.A1_at	0.105178	0.0867686	0.0189493	0.175735	10.2088	10.4553	0.0189493	-1.18628	1	1	1	tbc1d23	TBC1 domain family, member 23	BM026039	Dr.81406	798995	0032313 // regulation of Rab GTPase activity // inferred from electronic annotation	0005622 // intracellular // inferred from electronic annotation	0005097 // Rab GTPase activator activity // inferred from electronic annotation	---
Dr.1242.1.S1_at	0.096573	0.0838866	0.0189512	0.175775	11.4925	11.2135	0.0189512	1.21338	1	1	1	cotl1	coactosin-like 1 (Dictyostelium)	BE201818	Dr.1242	336381	---	0005622 // intracellular // inferred from electronic annotation	0003779 // actin binding // inferred from electronic annotation	---
Dr.8026.1.A1_at	0.0707314	0.0724798	0.0189945	0.175775	11.2283	11.0011	0.0189945	1.17052	1	1	1	commd2	COMM domain containing 2	AW279985	Dr.8026	436694	---	---	---	---
Dr.6709.1.S1_at	0.118375	0.0911974	0.0190048	0.175775	7.23534	8.80835	0.0190048	-2.97525	0.857143	0.285714	0.857143	LOC565309	similar to es1 protein	BQ092727	Dr.6709	565309	---	---	---	---
Dr.10879.1.A1_at	0.000631873	0.0129696	0.0191049	0.175815	10.651	11.002	0.0191049	-1.27543	1	1	1	zgc:110251	zgc:110251	BI475962	Dr.80118	553602	0006691 // leukotriene metabolic process // inferred from electronic annotation /// 0055114 // oxidation reduction // inferred from electronic annotation	---	0005506 // iron ion binding // inferred from electronic annotation /// 0016165 // lipoxygenase activity // inferred from electronic annotation /// 0016491 // oxidoreductase activity // inferred from electronic annotation /// 0016702 // oxidoreductase activity, acting on single donors with incorporation of molecular oxygen, incorporation of two atoms of oxygen // inferred from electronic annotatio…	---
Dr.10234.1.S1_at	0.00136993	0.0169028	0.0191055	0.175815	10.8973	10.5436	0.0191055	1.27776	1	1	1	si:dkey-7b17.2	si:dkey-7b17.2	BE016376	Dr.78754	565972	---	0005622 // intracellular // inferred from electronic annotation	0005515 // protein binding // inferred from electronic annotation /// 0008270 // zinc ion binding // inferred from electronic annotation /// 0046872 // metal ion binding // inferred from electronic annotation	---
Dr.4960.1.S1_at	0.0137911	0.035792	0.0191243	0.175815	12.475	12.1695	0.0191243	1.23586	1	1	1	mdh1a	malate dehydrogenase 1a, NAD (soluble)	BC053158.1	Dr.4960	399662	0005975 // carbohydrate metabolic process // inferred from electronic annotation /// 0006096 // glycolysis // inferred from electronic annotation /// 0006099 // tricarboxylic acid cycle // inferred from electronic annotation /// 0006108 // malate metabolic process // inferred from electronic annotation /// 0008152 // metabolic process // inferred from electronic annotation /// 0044262 // cellular…	---	0003824 // catalytic activity // inferred from electronic annotation /// 0005488 // binding // inferred from electronic annotation /// 0016491 // oxidoreductase activity // inferred from electronic annotation /// 0016615 // malate dehydrogenase activity // inferred from electronic annotation /// 0016616 // oxidoreductase activity, acting on the CH-OH group of donors, NAD or NADP as acceptor // in…	---
Dr.4188.1.A1_at	0.175198	0.109877	0.0191657	0.175855	8.83571	8.27274	0.0191657	1.47731	0.5	0.857143	0.857143	rtn1a	reticulon 1a	BI476412	Dr.77106	323706	---	0005783 // endoplasmic reticulum // inferred from electronic annotation	---	---
Dr.6430.1.A1_at	0.00181035	0.0178667	0.0191972	0.175855	9.78822	10.1389	0.0191972	-1.27513	1	1	1	wu:fj20f10	wu:fj20f10	AW232486	---	335542	---	---	---	---
Dr.7155.2.S1_at	0.0132726	0.0351975	0.0192456	0.175855	12.1263	12.3791	0.0192456	-1.19155	1	1	1	nusap1	nucleolar and spindle associated protein 1	BM342138	Dr.77256	567446	0007049 // cell cycle // inferred from electronic annotation /// 0007067 // mitosis // inferred from electronic annotation /// 0051301 // cell division // inferred from electronic annotation	0005634 // nucleus // inferred from electronic annotation /// 0005730 // nucleolus // inferred from sequence or structural similarity /// 0005737 // cytoplasm // inferred from electronic annotation /// 0005819 // spindle // inferred from electronic annotation /// 0005874 // microtubule // inferred from electronic annotation /// 0005876 // spindle microtubule // inferred from sequence or structura…	0003677 // DNA binding // inferred from electronic annotation /// 0008017 // microtubule binding // inferred from sequence or structural similarity	---
Dr.1751.1.A1_at	0.116685	0.0909655	0.0193691	0.177099	9.93436	10.1974	0.0193691	-1.19998	1	1	1	si:dkey-32e6.9	si:dkey-32e6.9	AI722348	---	324335	---	---	---	---
Dr.12764.1.A1_at	0.0520263	0.0639933	0.0194148	0.177099	9.48308	9.93965	0.0194148	-1.37228	1	1	1	sb:cb54	sb:cb54	BI879432	Dr.83193	555825	---	---	---	---
Dr.26148.1.A1_at	0.033926	0.052073	0.0195392	0.177717	8.96382	9.29576	0.0195392	-1.2587	1	0.857143	1	---	---	CD604979	Dr.142272	---	---	---	---	---
Dr.14651.1.A1_at	0.283817	0.141875	0.019618	0.178334	9.19942	9.61321	0.019618	-1.33218	1	1	1	rhot1a	ras homolog gene family, member T1a	BI897877	Dr.6639	327143	0006915 // apoptosis // inferred from sequence or structural similarity /// 0007264 // small GTPase mediated signal transduction // inferred from electronic annotation /// 0019725 // cellular homeostasis // inferred from sequence or structural similarity /// 0047497 // mitochondrion transport along microtubule // inferred from sequence or structural similarity	0005622 // intracellular // inferred from electronic annotation /// 0005739 // mitochondrion // inferred from electronic annotation /// 0005741 // mitochondrial outer membrane // inferred from electronic annotation /// 0016020 // membrane // inferred from electronic annotation /// 0016021 // integral to membrane // inferred from electronic annotation /// 0031307 // integral to mitochondrial outer…	0000166 // nucleotide binding // inferred from electronic annotation /// 0005509 // calcium ion binding // inferred from electronic annotation /// 0005525 // GTP binding // inferred from electronic annotation /// 0016787 // hydrolase activity // inferred from electronic annotation	---
Dr.18627.1.A1_at	0.00837476	0.0303984	0.0196907	0.178654	9.43518	9.2673	0.0196907	1.1234	1	1	1	ttc21b	tetratricopeptide repeat domain 21B	BQ450179	Dr.18627	569823	0019752 // carboxylic acid metabolic process // inferred from electronic annotation	---	0005488 // binding // inferred from electronic annotation /// 0016831 // carboxy-lyase activity // inferred from electronic annotation /// 0030170 // pyridoxal phosphate binding // inferred from electronic annotation	---
Dr.6924.1.S1_at	0.216547	0.123308	0.0197143	0.178654	12.4043	12.1805	0.0197143	1.1678	1	1	1	ahcy	S-adenosylhomocysteine hydrolase	BC044200.1	Dr.76562	387530	0006730 // one-carbon metabolic process // inferred from electronic annotation /// 0008152 // metabolic process // inferred from electronic annotation /// 0033353 // S-adenosylmethionine cycle // inferred from mutant phenotype	---	0003824 // catalytic activity // inferred from electronic annotation /// 0004013 // adenosylhomocysteinase activity // inferred from electronic annotation /// 0005488 // binding // inferred from electronic annotation /// 0016787 // hydrolase activity // inferred from electronic annotation	---
Dr.17108.1.S1_at	0.00375486	0.0229096	0.019848	0.179266	10.2123	10.4694	0.019848	-1.19506	1	1	1	LOC100000862	similar to UPF0466 protein C22orf32, mitochondrial	BM096418	Dr.17108	100000862	---	---	---	---
Dr.23039.1.S1_at	4.05599e-05	0.00587614	0.0198716	0.179288	12.3307	12.2028	0.0198716	1.09268	1	1	1	---	---	BI888620	Dr.23039	---	---	---	---	---
Dr.3126.1.S1_at	0.195835	0.116853	0.0198828	0.179288	10.2499	10.5322	0.0198828	-1.21619	1	1	1	DKEY-190G11.7	hypothetical LOC567309	AI626220	Dr.78035	567309	---	---	---	---
Dr.17081.1.S1_at	0.105671	0.0871333	0.0199319	0.179288	12.1588	12.3825	0.0199319	-1.16772	1	1	1	surf6l	surfeit 6-like	BC053193.1	Dr.79220	394040	---	---	---	---
Dr.18268.1.A1_at	0.0416469	0.0568796	0.0199998	0.17931	8.86886	9.43834	0.0199998	-1.48399	1	0.785714	1	LOC100002042	hypothetical LOC100002042	BQ092734	Dr.148701	100002042	---	---	---	---
Dr.5803.1.S1_a_at	0.130876	0.0955918	0.0200186	0.17931	10.9282	10.5237	0.0200186	1.32361	1	1	1	cugbp1	CUG triplet repeat, RNA-binding protein 1	NM_131613.1	Dr.75890	58137	0006397 // mRNA processing // inferred from electronic annotation	0005634 // nucleus // inferred from electronic annotation /// 0005737 // cytoplasm // inferred from direct assay /// 0005737 // cytoplasm // inferred from electronic annotation /// 0045495 // pole plasm // inferred from direct assay	0000166 // nucleotide binding // inferred from electronic annotation /// 0003676 // nucleic acid binding // inferred from electronic annotation /// 0003723 // RNA binding // inferred from electronic annotation	---
Dr.18268.2.A1_at	0.107947	0.0877902	0.0200498	0.17931	7.59017	8.42987	0.0200498	-1.78969	0.785714	0.428571	0.785714	LOC100001846	Hypothetical LOC100001846	BE201315	Dr.82094	100001846	---	---	---	---
Dr.15712.1.S1_at	0.0354889	0.0532715	0.0200922	0.179914	6.16825	7.38292	0.0200922	-2.32087	0.428571	0	0.428571	npy	neuropeptide Y	NM_131074.1	Dr.85387	30281	0007218 // neuropeptide signaling pathway // inferred from electronic annotation	0005576 // extracellular region // inferred from electronic annotation	0005179 // hormone activity // inferred from electronic annotation /// 0005515 // protein binding // inferred from physical interaction /// 0031843 // type 2 neuropeptide Y receptor binding // inferred from direct assay /// 0031843 // type 2 neuropeptide Y receptor binding // inferred from physical interaction	---
Dr.6631.1.A1_at	0.00134001	0.0167639	0.0201932	0.180516	12.6543	12.3797	0.0201932	1.20961	1	1	1	kdelr2	KDEL (Lys-Asp-Glu-Leu) endoplasmic reticulum protein retention receptor 2	AW116884	Dr.75191	373129	0006621 // protein retention in ER lumen // inferred from electronic annotation /// 0006810 // transport // inferred from electronic annotation /// 0015031 // protein transport // inferred from electronic annotation /// 0016192 // vesicle-mediated transport // inferred from electronic annotation	0005783 // endoplasmic reticulum // inferred from electronic annotation /// 0016020 // membrane // inferred from electronic annotation /// 0016021 // integral to membrane // inferred from electronic annotation	0004872 // receptor activity // inferred from electronic annotation /// 0046923 // ER retention sequence binding // inferred from electronic annotation	---
Dr.7063.1.A1_at	0.0923356	0.0821655	0.020257	0.180824	10.0381	9.71167	0.020257	1.25391	1	1	1	osgep	O-sialoglycoprotein endopeptidase	AW777539	Dr.140640	550447	0006508 // proteolysis // inferred from electronic annotation	---	0004175 // endopeptidase activity // inferred from electronic annotation /// 0004222 // metalloendopeptidase activity // inferred from electronic annotation /// 0008270 // zinc ion binding // inferred from electronic annotation	---
Dr.26515.1.S1_at	0.99012	0.291731	0.0203286	0.180824	11.6281	11.9624	0.0203286	-1.26081	1	1	1	zgc:111986	zgc:111986	CB363630	Dr.140544	553664	---	---	---	---
Dr.17618.1.A1_at	0.133113	0.0963301	0.0205362	0.182026	8.57615	9.21407	0.0205362	-1.55608	0.714286	0.714286	0.714286	kng1	kininogen 1	AI496901	Dr.80177	449808	---	---	0004869 // cysteine-type endopeptidase inhibitor activity // inferred from electronic annotation	---
Dr.20935.1.S1_at	0.0106403	0.0326291	0.0205829	0.182026	9.49059	9.17702	0.0205829	1.24278	1	1	1	mylipa	myosin regulatory light chain interacting protein a	BC045844.1	Dr.75665	335888	0007275 // multicellular organismal development // inferred from electronic annotation /// 0007369 // gastrulation // inferred from electronic annotation /// 0007369 // gastrulation // inferred from mutant phenotype /// 0019941 // modification-dependent protein catabolic process // inferred from electronic annotation /// 0030178 // negative regulation of Wnt receptor signaling pathway // inferred…	0005737 // cytoplasm // inferred from direct assay /// 0005737 // cytoplasm // inferred from electronic annotation /// 0005829 // cytosol // inferred from electronic annotation /// 0005856 // cytoskeleton // inferred from electronic annotation	0005488 // binding // inferred from electronic annotation /// 0005515 // protein binding // inferred from electronic annotation /// 0005515 // protein binding // inferred from physical interaction /// 0008270 // zinc ion binding // inferred from electronic annotation /// 0016874 // ligase activity // inferred from electronic annotation /// 0046872 // metal ion binding // inferred from electronic …	---
Dr.14652.1.A1_at	0.399398	0.169593	0.0206112	0.182026	10.1011	10.4409	0.0206112	-1.26554	1	1	1	---	---	BI897906	Dr.150963	---	---	---	---	---
Dr.17624.2.A1_at	0.0275352	0.0479752	0.020631	0.182026	10.523	10.0999	0.020631	1.34079	1	1	1	zgc:136817	zgc:136817	BQ074594	Dr.17624	678652	0035023 // regulation of Rho protein signal transduction // inferred from electronic annotation	0005622 // intracellular // inferred from electronic annotation	0005089 // Rho guanyl-nucleotide exchange factor activity // inferred from electronic annotation	---
Dr.12459.1.A1_at	0.00150722	0.0171126	0.0206366	0.182026	10.7013	10.3485	0.0206366	1.27705	1	1	1	zgc:63561	zgc:63561	BI534391	Dr.82369	393577	---	0043231 // intracellular membrane-bounded organelle // inferred from electronic annotation	0051537 // 2 iron, 2 sulfur cluster binding // inferred from electronic annotation	---
Dr.9443.1.A1_at	0.183778	0.112804	0.0207197	0.182043	9.49202	8.77574	0.0207197	1.64294	0.857143	1	1	dab2	disabled homolog 2 (Drosophila)	BM095926	Dr.79878	404040	0006898 // receptor-mediated endocytosis // inferred from mutant phenotype /// 0007219 // Notch signaling pathway // inferred from genetic interaction	---	---	---
Dr.12817.1.A1_at	0.0584578	0.0672519	0.0207258	0.182043	8.06341	8.85669	0.0207258	-1.73302	0.857143	0.571429	0.857143	si:rp71-39b20.7	Si:rp71-39b20.7	BI879803	Dr.77866	492647	0007165 // signal transduction // inferred from electronic annotation /// 0009617 // response to bacterium // inferred from direct assay	0005615 // extracellular space // inferred from electronic annotation	0005102 // receptor binding // inferred from electronic annotation	---
Dr.7889.1.S1_at	0.103831	0.0863387	0.0207687	0.182043	14.0126	13.7476	0.0207687	1.20165	1	1	1	hmgb3b	high-mobility group box 3b	BI880152	Dr.75880	550466	---	0005634 // nucleus // inferred from electronic annotation	0003677 // DNA binding // inferred from electronic annotation	---
Dr.22697.1.A1_at	0.0040853	0.0234518	0.0207983	0.182043	10.6246	10.8488	0.0207983	-1.16814	1	1	1	zgc:86833	zgc:86833	AW279635	Dr.77193	415202	---	---	---	---
Dr.25176.5.A1_at	0.0233578	0.0452422	0.0208026	0.182043	9.21843	9.67402	0.0208026	-1.37134	1	1	1	wu:fc58e01	wu:fc58e01	AL717103	---	325187	---	---	---	---
Dr.5827.1.A1_at	0.233821	0.128144	0.0208095	0.182043	8.00322	8.6019	0.0208095	-1.51433	0.571429	0.428571	0.571429	zgc:153972	zgc:153972	BE605889	Dr.80030	563581	---	---	---	---
Dr.11166.1.S1_at	0.346837	0.157567	0.0209234	0.182628	10.4911	10.1752	0.0209234	1.24476	1	1	1	strada	ste20-related kinase adaptor alpha	BC047830.1	Dr.80360	334550	0006468 // protein amino acid phosphorylation // inferred from electronic annotation	---	0004672 // protein kinase activity // inferred from electronic annotation /// 0005524 // ATP binding // inferred from electronic annotation /// 0016301 // kinase activity // inferred from electronic annotation	---
Dr.26101.1.A1_at	0.458594	0.18262	0.0209617	0.183211	9.45642	9.82733	0.0209617	-1.29317	1	1	1	---	---	CD606656	Dr.26101	---	---	---	---	---
Dr.6594.1.A1_at	0.50626	0.19292	0.0210966	0.183214	8.34713	7.73555	0.0210966	1.52794	0.142857	0.571429	0.571429	zgc:158270	zgc:158270	BI981468	Dr.80265	791213	---	---	0003924 // GTPase activity // inferred from electronic annotation /// 0005525 // GTP binding // inferred from electronic annotation	---
Dr.2188.1.S1_at	0.035445	0.0532239	0.0210994	0.183214	8.15042	8.66853	0.0210994	-1.43207	0.714286	0.571429	0.714286	gpd1	glycerol-3-phosphate dehydrogenase 1 (soluble)	BC053116.1	Dr.78758	406615	0005975 // carbohydrate metabolic process // inferred from electronic annotation /// 0006072 // glycerol-3-phosphate metabolic process // inferred from electronic annotation /// 0008152 // metabolic process // inferred from electronic annotation /// 0046168 // glycerol-3-phosphate catabolic process // inferred from electronic annotation /// 0055114 // oxidation reduction // inferred from electron…	0005737 // cytoplasm // inferred from electronic annotation /// 0009331 // glycerol-3-phosphate dehydrogenase complex // inferred from electronic annotation	0003824 // catalytic activity // inferred from electronic annotation /// 0004367 // glycerol-3-phosphate dehydrogenase (NAD+) activity // inferred from electronic annotation /// 0005488 // binding // inferred from electronic annotation /// 0016491 // oxidoreductase activity // inferred from electronic annotation /// 0016614 // oxidoreductase activity, acting on CH-OH group of donors // inferred f…	---
Dr.23996.1.A1_at	0.643581	0.221415	0.0211456	0.183214	9.29877	8.93652	0.0211456	1.28543	0.857143	1	1	prmt3	protein arginine methyltransferase 3	AW117156	Dr.132620	550348	0008152 // metabolic process // inferred from electronic annotation	0005622 // intracellular // inferred from electronic annotation	0008168 // methyltransferase activity // inferred from electronic annotation /// 0008270 // zinc ion binding // inferred from electronic annotation /// 0008757 // S-adenosylmethionine-dependent methyltransferase activity // inferred from sequence or structural similarity /// 0016740 // transferase activity // inferred from electronic annotation	---
Dr.4816.1.A1_at	0.000469091	0.0116723	0.0212362	0.183793	12.4171	12.6157	0.0212362	-1.14762	1	1	1	pnn	pinin, desmosome associated protein	BI428777	Dr.76956	407733	---	---	---	---
Dr.7082.1.A1_at	0.0413163	0.0568348	0.021323	0.18437	11.6925	11.9306	0.021323	-1.17949	1	1	1	wu:fj49b05	wu:fj49b05	BI884375	---	336115	---	---	---	---
Dr.16441.1.A1_at	0.310921	0.148817	0.0213619	0.184652	7.78164	8.39681	0.0213619	-1.53173	0.714286	0.428571	0.714286	rad54b	RAD54 homolog B (S. cerevisiae)	BI475910	Dr.16441	560482	---	---	---	---
Dr.1603.1.A1_x_at	0.00219043	0.0192763	0.0213796	0.184652	8.66269	8.46394	0.0213796	1.14771	0.642857	0.857143	0.857143	cyp51	Cytochrome P450, family 51	BI879986	Dr.77119	414331	---	---	0004497 // monooxygenase activity // inferred from electronic annotation /// 0005506 // iron ion binding // inferred from electronic annotation /// 0008168 // methyltransferase activity // inferred from electronic annotation /// 0009055 // electron carrier activity // inferred from electronic annotation /// 0020037 // heme binding // inferred from electronic annotation /// 0046872 // metal ion bi…	---
Dr.12134.4.A1_at	0.0497447	0.0622766	0.0214981	0.184652	9.79801	10.0795	0.0214981	-1.21549	1	1	1	---	---	AL728429	Dr.137995	---	---	---	---	---
Dr.4386.1.S1_s_at	0.00107181	0.0155479	0.0215063	0.184652	11.4012	11.2684	0.0215063	1.09637	1	1	1	wu:fe11f09	wu:fe11f09	AW019444	---	326736	---	---	---	---
Dr.7730.1.A1_at	0.712954	0.235231	0.0215436	0.184652	11.1869	11.5187	0.0215436	-1.25854	1	1	1	CH211-1C14.1	novel protein similar to vertebrate WD repeat domain 44 (WDR44)	BQ450119	Dr.78200	569045	---	---	---	---
Dr.18631.1.S1_at	0.113986	0.0900699	0.021568	0.184935	10.2073	10.6095	0.021568	-1.32146	1	1	1	zgc:123295	zgc:123295	BQ449996	Dr.18631	641564	0006508 // proteolysis // inferred from electronic annotation	---	0003824 // catalytic activity // inferred from electronic annotation /// 0004252 // serine-type endopeptidase activity // inferred from electronic annotation /// 0008233 // peptidase activity // inferred from electronic annotation /// 0008236 // serine-type peptidase activity // inferred from electronic annotation /// 0016787 // hydrolase activity // inferred from electronic annotation	---
Dr.3007.1.S1_at	0.0416268	0.0568796	0.0216057	0.184935	11.1837	11.3	0.0216057	-1.08392	1	1	1	dnmt3	DNA (cytosine-5-)-methyltransferase 3	AL729941	Dr.67521	30659	0006306 // DNA methylation // inferred from electronic annotation /// 0006306 // DNA methylation // inferred from sequence or structural similarity	---	0003677 // DNA binding // inferred from electronic annotation /// 0008168 // methyltransferase activity // inferred from electronic annotation /// 0008270 // zinc ion binding // inferred from electronic annotation /// 0016740 // transferase activity // inferred from electronic annotation	---
Dr.13700.1.A1_at	0.325736	0.152045	0.0216589	0.185503	9.82215	10.3122	0.0216589	-1.40454	1	1	1	LOC100006246 /// LOC100148560	similar to DEAD/H (Asp-Glu-Ala-Asp/His) box polypeptide 32 /// similar to DEAD/H (Asp-Glu-Ala-Asp/His) box polypeptide 32	AL904276	Dr.119835	100006246 /// 100148560	---	---	0004386 // helicase activity // inferred from electronic annotation	---
Dr.15700.1.A1_at	0.0129257	0.0348486	0.0218082	0.186069	9.52598	9.81721	0.0218082	-1.22369	1	1	1	ell /// LOC100148253	elongation factor RNA polymerase II /// similar to elongation factor RNA polymerase II	BI671347	Dr.150483	100148253 /// 325221	0001570 // vasculogenesis // inferred from mutant phenotype /// 0006368 // RNA elongation from RNA polymerase II promoter // inferred from electronic annotation	0008023 // transcription elongation factor complex // inferred from electronic annotation	0003746 // translation elongation factor activity // inferred from electronic annotation /// 0016944 // RNA polymerase II transcription elongation factor activity // inferred from electronic annotation	---
Dr.5605.1.S1_a_at	0.19715	0.117002	0.0218819	0.186608	13.57	13.3138	0.0218819	1.19433	1	1	1	tubb2c	tubulin, beta 2c	AI397104	Dr.150227	336681	0007017 // microtubule-based process // inferred from electronic annotation /// 0007018 // microtubule-based movement // inferred from electronic annotation /// 0051258 // protein polymerization // inferred from electronic annotation	0005874 // microtubule // inferred from electronic annotation /// 0043234 // protein complex // inferred from electronic annotation	0000166 // nucleotide binding // inferred from electronic annotation /// 0003924 // GTPase activity // inferred from electronic annotation /// 0005198 // structural molecule activity // inferred from electronic annotation /// 0005525 // GTP binding // inferred from electronic annotation	---
Dr.5559.3.A1_at	0.349108	0.157954	0.0219944	0.186608	7.36039	8.09959	0.0219944	-1.66925	0.428571	0.285714	0.428571	---	---	BE200749	Dr.122548	---	---	---	---	---
Dr.2356.1.S1_at	0.0162072	0.0387912	0.0220081	0.186608	11.1755	11.3241	0.0220081	-1.10848	1	1	1	zgc:55695	zgc:55695	BC045429.1	Dr.75500	394064	0006139 // nucleobase, nucleoside, nucleotide and nucleic acid metabolic process // inferred from electronic annotation /// 0006396 // RNA processing // inferred from electronic annotation	0000176 // nuclear exosome (RNase complex) // inferred from electronic annotation /// 0005622 // intracellular // inferred from electronic annotation	0003676 // nucleic acid binding // inferred from electronic annotation /// 0008408 // 3'-5' exonuclease activity // inferred from electronic annotation	---
Dr.5335.1.S2_at	0.044927	0.0589776	0.0220222	0.186608	13.7318	13.9512	0.0220222	-1.16423	1	1	1	pl10	pl10	BM957526	Dr.75779	30116	---	---	0000166 // nucleotide binding // inferred from electronic annotation /// 0003676 // nucleic acid binding // inferred from electronic annotation /// 0004386 // helicase activity // inferred from electronic annotation /// 0005524 // ATP binding // inferred from electronic annotation /// 0008026 // ATP-dependent helicase activity // inferred from electronic annotation /// 0016787 // hydrolase activi…	---
Dr.2155.2.S1_at	0.243977	0.131284	0.0220655	0.186608	11.431	11.1614	0.0220655	1.20551	1	1	1	ppa1	pyrophosphatase (inorganic) 1	BQ131692	Dr.44230	550531	0006796 // phosphate metabolic process // inferred from electronic annotation	0005737 // cytoplasm // inferred from electronic annotation	0000287 // magnesium ion binding // inferred from electronic annotation /// 0004427 // inorganic diphosphatase activity // inferred from electronic annotation	---
Dr.7966.1.S1_at	0.0424109	0.0574696	0.0220941	0.186608	11.2497	11.5396	0.0220941	-1.2225	1	1	1	atp6v1e1	ATPase, H+ transporting, lysosomal, V1 subunit E isoform 1	NM_173254.1	Dr.80286	192335	0015986 // ATP synthesis coupled proton transport // inferred from electronic annotation /// 0060041 // retina development in camera-type eye // inferred from mutant phenotype	0033178 // proton-transporting two-sector ATPase complex, catalytic domain // inferred from electronic annotation	0046961 // proton-transporting ATPase activity, rotational mechanism // inferred from electronic annotation	---
Dr.4288.1.S1_at	0.00767328	0.0293195	0.0221081	0.186608	13.0162	13.1243	0.0221081	-1.07782	1	1	1	abcf1	ATP-binding cassette, sub-family F (GCN20), member 1	BM777851	Dr.32961	406467	---	---	0000166 // nucleotide binding // inferred from electronic annotation /// 0005524 // ATP binding // inferred from electronic annotation /// 0016887 // ATPase activity // inferred from electronic annotation /// 0017111 // nucleoside-triphosphatase activity // inferred from electronic annotation	---
Dr.17938.1.S1_at	0.00585748	0.0258663	0.022153	0.187165	9.02048	9.26793	0.022153	-1.18711	1	0.857143	1	rcor1	REST corepressor 1	BM036983	Dr.79190	569294	---	---	0003677 // DNA binding // inferred from electronic annotation	---
Dr.26530.1.A1_at	0.00580585	0.025836	0.0223955	0.187989	11.7309	11.5918	0.0223955	1.10125	1	1	1	---	---	AI878418	---	---	0006396 // RNA processing // inferred from electronic annotation	---	0000166 // nucleotide binding // inferred from electronic annotation /// 0003676 // nucleic acid binding // inferred from electronic annotation /// 0003723 // RNA binding // inferred from electronic annotation	---
Dr.2961.1.S1_at	0.00385983	0.0230382	0.022398	0.187989	9.78063	9.56634	0.022398	1.16014	1	1	1	rdh1l	retinol dehydrogenase 1, like	BI883957	Dr.77202	322529	0001501 // skeletal system development // inferred from mutant phenotype /// 0008152 // metabolic process // inferred from electronic annotation /// 0031017 // exocrine pancreas development // inferred from mutant phenotype /// 0035138 // pectoral fin morphogenesis // inferred from mutant phenotype /// 0042572 // retinol metabolic process // inferred from direct assay /// 0042574 // retinal metab…	---	0003824 // catalytic activity // inferred from electronic annotation /// 0004745 // retinol dehydrogenase activity // inferred from direct assay /// 0005488 // binding // inferred from electronic annotation /// 0016491 // oxidoreductase activity // inferred from electronic annotation	---
Dr.11690.1.S1_at	0.0306443	0.0500259	0.0224023	0.187989	10.084	10.6855	0.0224023	-1.51733	1	1	1	ntd5	ntl-dependent gene 5	AY150227.1	Dr.11690	386628	---	0005576 // extracellular region // inferred from electronic annotation	0030414 // peptidase inhibitor activity // inferred from electronic annotation	---
Dr.16023.2.S1_at	0.197882	0.117268	0.0225031	0.188255	11.6036	11.7726	0.0225031	-1.12432	1	1	1	nkapl /// zgc:136458	NFKB activating protein-like /// zgc:136458	BM342614	Dr.16023	336120 /// 777727	---	---	---	---
Dr.17640.1.A1_at	0.0326404	0.0509799	0.0225193	0.188255	8.21565	7.75789	0.0225193	1.3734	0.5	0.642857	0.642857	hnrnph1	heterogeneous nuclear ribonucleoprotein H1	BQ074731	Dr.17640	402984	0006508 // proteolysis // inferred from electronic annotation	0030529 // ribonucleoprotein complex // inferred from electronic annotation	0000166 // nucleotide binding // inferred from electronic annotation /// 0003676 // nucleic acid binding // inferred from electronic annotation /// 0004252 // serine-type endopeptidase activity // inferred from electronic annotation	---
Dr.8587.1.A1_at	0.410264	0.172389	0.0226477	0.188806	9.52415	8.77078	0.0226477	1.68573	0.928571	1	1	igfbp1a	insulin-like growth factor binding protein 1a	NM_173283.1	Dr.76315	317638	0001558 // regulation of cell growth // inferred from electronic annotation /// 0001666 // response to hypoxia // inferred from mutant phenotype /// 0008285 // negative regulation of cell proliferation // inferred from direct assay	0005576 // extracellular region // inferred from electronic annotation	0005520 // insulin-like growth factor binding // inferred from electronic annotation /// 0031994 // insulin-like growth factor I binding // inferred from direct assay /// 0031995 // insulin-like growth factor II binding // inferred from direct assay	---
Dr.22502.1.A1_at	0.109317	0.0880523	0.0227351	0.189	8.80903	8.50793	0.0227351	1.23208	0.857143	1	1	e2f4	E2F transcription factor 4	AW165197	Dr.77272	406741	0006350 // transcription // inferred from electronic annotation /// 0006355 // regulation of transcription, DNA-dependent // inferred from electronic annotation /// 0045449 // regulation of transcription // inferred from electronic annotation	0005634 // nucleus // inferred from electronic annotation /// 0005667 // transcription factor complex // inferred from electronic annotation	0003677 // DNA binding // inferred from electronic annotation /// 0003700 // transcription factor activity // inferred from electronic annotation	---
Dr.1222.1.A1_at	0.15045	0.101951	0.0227699	0.189	9.27189	9.86499	0.0227699	-1.50849	1	0.857143	1	LOC100148757	Hypothetical protein LOC100148757	BI317884	Dr.76341	100148757	---	---	---	---
Dr.121.1.S1_at	0.557083	0.203732	0.0227812	0.189	10.1613	10.3534	0.0227812	-1.14245	1	1	1	ahctf1	AT hook containing transcription factor 1	AA497184	Dr.75414	553494	0048565 // gut development // inferred from mutant phenotype /// 0051292 // nuclear pore complex assembly // inferred from mutant phenotype	---	---	---
Dr.3509.1.S1_at	0.0016154	0.0172268	0.0229756	0.189	13.8929	14.025	0.0229756	-1.09588	1	1	1	sfrs3b	splicing factor, arginine/serine-rich 3b	BC053132.1	Dr.75959	100145909	---	---	0000166 // nucleotide binding // inferred from electronic annotation /// 0003676 // nucleic acid binding // inferred from electronic annotation	---
Dr.24953.1.S1_at	0.105376	0.0867686	0.0229833	0.189	12.4128	12.6813	0.0229833	-1.20456	1	1	1	apoc2	apolipoprotein C-II	CD014348	Dr.104980	568972	0042953 // lipoprotein transport // inferred from sequence or structural similarity	---	---	---
Dr.18084.1.A1_at	0.0297952	0.0494436	0.0230026	0.189	7.98825	8.4889	0.0230026	-1.41485	0.571429	0.428571	0.571429	DKEY-250A11.1	Novel protein similar to vertebrate leucine zipper, putative tumor suppressor 2 (LZTS2)	AL722851	Dr.85036	570926	---	---	---	---
Dr.923.1.A1_at	0.00792558	0.0295411	0.0230478	0.189	9.09988	8.80795	0.0230478	1.22427	0.857143	1	1	LOC100148880 /// sqstm1	similar to Sequestosome 1 /// sequestosome 1	AW343560	Dr.76246	100148880 /// 406452	---	---	0008270 // zinc ion binding // inferred from electronic annotation	---
Dr.4845.2.S1_at	0.00783762	0.0294402	0.0232009	0.189	11.6214	11.8284	0.0232009	-1.15427	1	1	1	mycn	v-myc myelocytomatosis viral related oncogene, neuroblastoma derived (avian)	BI886413	Dr.75499	252851	0006355 // regulation of transcription, DNA-dependent // inferred from electronic annotation /// 0006355 // regulation of transcription, DNA-dependent // non-traceable author statement /// 0045449 // regulation of transcription // inferred from electronic annotation	0005634 // nucleus // inferred from electronic annotation /// 0005634 // nucleus // non-traceable author statement	0003677 // DNA binding // inferred from electronic annotation /// 0003700 // transcription factor activity // inferred from electronic annotation /// 0003700 // transcription factor activity // non-traceable author statement /// 0030528 // transcription regulator activity // inferred from electronic annotation	---
Dr.17874.1.A1_at	0.573361	0.207348	0.023204	0.189	11.26	10.9881	0.023204	1.2074	1	1	1	---	---	AL717540	Dr.81816	---	---	---	---	---
Dr.15496.1.S1_at	0.0171057	0.0397264	0.0232204	0.189	10.1957	9.93544	0.0232204	1.1977	1	1	1	zgc:76877	zgc:76877	BM316210	Dr.84281	404615	0006350 // transcription // inferred from electronic annotation /// 0006357 // regulation of transcription from RNA polymerase II promoter // inferred from electronic annotation /// 0019941 // modification-dependent protein catabolic process // inferred from electronic annotation /// 0045449 // regulation of transcription // inferred from electronic annotation	0005634 // nucleus // inferred from electronic annotation /// 0016592 // mediator complex // inferred from electronic annotation	0016455 // RNA polymerase II transcription mediator activity // inferred from electronic annotation	---
Dr.22705.1.A1_at	0.389665	0.167564	0.0232336	0.189	8.93938	9.38429	0.0232336	-1.36123	1	1	1	im:7138837	im:7138837	AW279689	Dr.69933	559403	---	---	0016874 // ligase activity // inferred from electronic annotation	---
Dr.24196.2.A1_at	0.0489992	0.0619972	0.0232763	0.189	12.8863	12.9996	0.0232763	-1.08173	1	1	1	---	---	AI942880	Dr.132158	---	---	---	---	---
Dr.25752.1.A1_at	0.00852613	0.0306536	0.0232984	0.189	12.2681	12.1109	0.0232984	1.11511	1	1	1	cnn3b	calponin 3, acidic b	BM104369	Dr.68879	337142	0031032 // actomyosin structure organization // inferred from electronic annotation	---	0003779 // actin binding // inferred from electronic annotation	---
Dr.5525.1.S1_at	0.204325	0.118985	0.0233057	0.189	12.5104	12.1683	0.0233057	1.26754	1	1	1	idh2	isocitrate dehydrogenase 2 (NADP+), mitochondrial	BC048041.1	Dr.150283	386951	0006102 // isocitrate metabolic process // inferred from electronic annotation /// 0055114 // oxidation reduction // inferred from electronic annotation	---	0000287 // magnesium ion binding // inferred from electronic annotation /// 0004450 // isocitrate dehydrogenase (NADP+) activity // inferred from electronic annotation /// 0016491 // oxidoreductase activity // inferred from electronic annotation /// 0016616 // oxidoreductase activity, acting on the CH-OH group of donors, NAD or NADP as acceptor // inferred from electronic annotation /// 0051287 /…	---
Dr.13751.1.S1_at	0.00605932	0.0261569	0.0233131	0.189	9.30954	8.90834	0.0233131	1.3206	1	1	1	si:ch211-202f5.3	si:ch211-202f5.3	BI867005	Dr.115096	795321	---	---	---	---
Dr.9175.1.A1_at	0.000616505	0.0128359	0.0233255	0.189	9.36949	9.57474	0.0233255	-1.15289	1	1	1	pold1	polymerase (DNA directed), delta 1, catalytic subunit	BM342157	Dr.49022	556456	0006139 // nucleobase, nucleoside, nucleotide and nucleic acid metabolic process // inferred from electronic annotation /// 0006260 // DNA replication // inferred from electronic annotation /// 0006260 // DNA replication // inferred from mutant phenotype	0005634 // nucleus // inferred from electronic annotation	0000166 // nucleotide binding // inferred from electronic annotation /// 0003676 // nucleic acid binding // inferred from electronic annotation /// 0003677 // DNA binding // inferred from electronic annotation /// 0003887 // DNA-directed DNA polymerase activity // inferred from electronic annotation /// 0016740 // transferase activity // inferred from electronic annotation /// 0016779 // nucleoti…	---
Dr.4983.1.S1_at	0.0101201	0.0319735	0.0233468	0.189	10.8117	11.3759	0.0233468	-1.47861	1	1	1	gpx4a	glutathione peroxidase 4a	BI896246	Dr.76793	352928	0006979 // response to oxidative stress // inferred from electronic annotation /// 0055114 // oxidation reduction // inferred from electronic annotation	---	0004601 // peroxidase activity // inferred from electronic annotation /// 0004602 // glutathione peroxidase activity // inferred from electronic annotation /// 0008430 // selenium binding // inferred from electronic annotation /// 0016491 // oxidoreductase activity // inferred from electronic annotation	---
Dr.6241.1.A1_at	0.00705143	0.0281452	0.0233574	0.189	8.80782	9.13579	0.0233574	-1.25525	0.928571	0.857143	0.928571	---	---	AI723154	---	---	---	---	---	---
Dr.8335.1.A1_at	0.0200031	0.0425741	0.0233629	0.189	10.0987	9.85043	0.0233629	1.1878	1	1	1	zgc:63986	zgc:63986	BM185037	Dr.150208	406641	0055114 // oxidation reduction // inferred from electronic annotation	---	0004497 // monooxygenase activity // inferred from electronic annotation /// 0005506 // iron ion binding // inferred from electronic annotation /// 0009055 // electron carrier activity // inferred from electronic annotation /// 0020037 // heme binding // inferred from electronic annotation	---
Dr.463.1.S1_at	0.0121662	0.0339777	0.0233679	0.189	9.35347	9.68367	0.0233679	-1.25719	1	1	1	her5	hairy-related 5	NM_131077.1	Dr.75071	30285	0006350 // transcription // inferred from electronic annotation /// 0006355 // regulation of transcription, DNA-dependent // inferred from electronic annotation /// 0007492 // endoderm development // inferred from mutant phenotype /// 0030917 // midbrain-hindbrain boundary development // inferred from mutant phenotype /// 0045449 // regulation of transcription // inferred from electronic annotati…	0005634 // nucleus // inferred by curator /// 0005634 // nucleus // inferred from electronic annotation	0003677 // DNA binding // inferred from electronic annotation /// 0003700 // transcription factor activity // non-traceable author statement /// 0005515 // protein binding // inferred from physical interaction /// 0030528 // transcription regulator activity // inferred from electronic annotation /// 0042803 // protein homodimerization activity // inferred from physical interaction /// 0046982 // …	---
Dr.1499.1.S1_at	0.144181	0.0997572	0.023412	0.189	13.1107	12.9257	0.023412	1.13682	1	1	1	taf9	TAF9 RNA polymerase II, TATA box binding protein (TBP)-associated factor	AI397123	Dr.1499	321485	0006352 // transcription initiation // inferred from electronic annotation	0005669 // transcription factor TFIID complex // inferred from electronic annotation	0003677 // DNA binding // inferred from electronic annotation	---
Dr.14491.1.S1_at	0.00253764	0.020143	0.023468	0.189	9.83011	9.6915	0.023468	1.10084	1	1	1	LOC565764	similar to Family with sequence similarity 33, member A	AL715712	Dr.83495	565764	0000090 // mitotic anaphase // inferred from sequence or structural similarity /// 0007049 // cell cycle // inferred from electronic annotation /// 0007059 // chromosome segregation // inferred from sequence or structural similarity /// 0007067 // mitosis // inferred from electronic annotation /// 0007067 // mitosis // inferred from sequence or structural similarity /// 0031110 // regulation of m…	0000777 // condensed chromosome kinetochore // inferred from electronic annotation /// 0000940 // outer kinetochore of condensed chromosome // inferred from sequence or structural similarity /// 0005819 // spindle // inferred from electronic annotation /// 0005874 // microtubule // inferred from electronic annotation /// 0005876 // spindle microtubule // inferred from sequence or structural simil…	0008017 // microtubule binding // inferred from sequence or structural similarity	---
Dr.3768.1.A1_at	0.118599	0.0916071	0.0234863	0.189	8.07842	8.52346	0.0234863	-1.36135	0.785714	0.428571	0.785714	tmem129	transmembrane protein 129	AI667095	Dr.150625	406756	---	0016020 // membrane // inferred from electronic annotation /// 0016021 // integral to membrane // inferred from electronic annotation	---	---
Dr.16443.1.A1_at	0.120187	0.0919533	0.0235687	0.189	8.18018	7.77958	0.0235687	1.32006	0.285714	0.642857	0.642857	---	---	BI475948	Dr.133704	---	---	---	---	---
Dr.4325.1.A1_at	0.080919	0.0767482	0.0236561	0.189	11.4331	11.2658	0.0236561	1.12298	1	1	1	bcat2	branched chain aminotransferase 2, mitochondrial	AI884223	Dr.75512	436949	0008152 // metabolic process // inferred from electronic annotation /// 0008652 // cellular amino acid biosynthetic process // inferred from electronic annotation /// 0009081 // branched chain family amino acid metabolic process // inferred from electronic annotation /// 0009082 // branched chain family amino acid biosynthetic process // inferred from electronic annotation	---	0003824 // catalytic activity // inferred from electronic annotation /// 0004084 // branched-chain-amino-acid transaminase activity // inferred from electronic annotation /// 0008483 // transaminase activity // inferred from electronic annotation /// 0016740 // transferase activity // inferred from electronic annotation	---
Dr.8614.1.A1_at	0.0027614	0.0201777	0.0236819	0.189	10.5858	10.7633	0.0236819	-1.13091	1	1	1	zgc:101798	zgc:101798	BI430252	Dr.77925	572841	---	0016020 // membrane // inferred from electronic annotation /// 0016021 // integral to membrane // inferred from electronic annotation	---	---
Dr.2243.1.A1_at	0.00289778	0.0203736	0.0237101	0.189	9.71585	10.047	0.0237101	-1.25804	1	1	1	wu:fc50e08	wu:fc50e08	AW567517	---	324988	---	---	---	---
Dr.24320.1.S1_at	0.000849648	0.0140037	0.0237266	0.189	9.14512	8.71921	0.0237266	1.34342	0.714286	0.857143	0.857143	zgc:123120	zgc:123120	AF493988.1	Dr.52859	568155	0043065 // positive regulation of apoptosis // inferred from electronic annotation	0005740 // mitochondrial envelope // inferred from electronic annotation /// 0016021 // integral to membrane // inferred from electronic annotation	---	---
Dr.4363.1.S1_at	0.0886865	0.0804298	0.0238061	0.189	11.3128	11.5672	0.0238061	-1.19287	1	1	1	cask	calcium/calmodulin-dependent serine protein kinase	NM_152941.1	Dr.77344	259195	0006468 // protein amino acid phosphorylation // inferred from electronic annotation	---	0004672 // protein kinase activity // inferred from electronic annotation /// 0004674 // protein serine/threonine kinase activity // inferred from electronic annotation /// 0005515 // protein binding // inferred from electronic annotation /// 0005524 // ATP binding // inferred from electronic annotation /// 0016301 // kinase activity // inferred from electronic annotation	---
Dr.8724.1.S1_at	0.0523064	0.0640359	0.0238069	0.189	9.13327	8.71277	0.0238069	1.33839	0.857143	0.857143	0.857143	uchl1	ubiquitin carboxyl-terminal esterase L1 (ubiquitin thiolesterase)	BC049044.1	Dr.8724	325119	0006511 // ubiquitin-dependent protein catabolic process // inferred from electronic annotation	0005622 // intracellular // inferred from electronic annotation	0004221 // ubiquitin thiolesterase activity // inferred from electronic annotation /// 0016787 // hydrolase activity // inferred from electronic annotation	---
Dr.13169.1.S1_at	0.127708	0.0947624	0.0238601	0.189	10.7415	10.4909	0.0238601	1.18965	1	1	1	dstyk	dual serine/threonine and tyrosine protein kinase	BQ479791	Dr.76381	402922	0006468 // protein amino acid phosphorylation // inferred from electronic annotation	0005737 // cytoplasm // inferred from electronic annotation	0000166 // nucleotide binding // inferred from electronic annotation /// 0004672 // protein kinase activity // inferred from electronic annotation /// 0004674 // protein serine/threonine kinase activity // inferred from electronic annotation /// 0004713 // protein tyrosine kinase activity // inferred from electronic annotation /// 0005524 // ATP binding // inferred from electronic annotation /// …	---
Dr.8293.1.S1_at	0.00764975	0.0292909	0.0239656	0.189	10.8282	11.0173	0.0239656	-1.14005	1	1	1	gata6	GATA-binding protein 6	NM_131557.1	Dr.78356	58076	0001889 // liver development // inferred from mutant phenotype /// 0003007 // heart morphogenesis // inferred from mutant phenotype /// 0006355 // regulation of transcription, DNA-dependent // inferred from electronic annotation /// 0045941 // positive regulation of transcription // inferred from electronic annotation	0005634 // nucleus // inferred from electronic annotation	0003677 // DNA binding // inferred from electronic annotation /// 0003700 // transcription factor activity // inferred from electronic annotation /// 0008270 // zinc ion binding // inferred from electronic annotation /// 0016563 // transcription activator activity // inferred from electronic annotation /// 0030528 // transcription regulator activity // inferred from electronic annotation /// 0043…	---
Dr.6570.1.S1_at	0.0982732	0.0844848	0.0239801	0.189	11.6108	11.8934	0.0239801	-1.21637	1	1	1	cited3	Cbp/p300-interacting transactivator, with Glu/Asp-rich carboxy-terminal domain, 3	AF359242.1	Dr.75365	100006037	0045449 // regulation of transcription // inferred from electronic annotation	0005634 // nucleus // inferred from electronic annotation	0030528 // transcription regulator activity // inferred from electronic annotation	---
Dr.24286.1.A1_at	0.0115382	0.0333792	0.0240164	0.189	12.7864	12.5787	0.0240164	1.15483	1	1	1	---	---	BI883934	Dr.133268	---	---	---	---	---
Dr.945.1.S1_at	0.0203221	0.0429392	0.0240344	0.189	8.57973	8.93058	0.0240344	-1.27531	0.857143	0.714286	0.857143	pgam1a	phosphoglycerate mutase 1a	BM777259	Dr.945	323107	0006096 // glycolysis // inferred from electronic annotation /// 0008152 // metabolic process // inferred from electronic annotation	---	0003824 // catalytic activity // inferred from electronic annotation /// 0016853 // isomerase activity // inferred from electronic annotation /// 0016868 // intramolecular transferase activity, phosphotransferases // inferred from electronic annotation /// 0046538 // 2,3-bisphosphoglycerate-dependent phosphoglycerate mutase activity // inferred from electronic annotation	---
Dr.7421.1.S1_at	0.253812	0.134166	0.0240455	0.189	8.44324	9.18769	0.0240455	-1.67534	0.857143	0.714286	0.857143	atp6v1h	ATPase, H+ transporting, lysosomal, V1 subunit H	NM_173270.1	Dr.7421	286779	0015986 // ATP synthesis coupled proton transport // inferred from electronic annotation /// 0060041 // retina development in camera-type eye // inferred from mutant phenotype	0000221 // vacuolar proton-transporting V-type ATPase, V1 domain // inferred from electronic annotation	0005488 // binding // inferred from electronic annotation /// 0016820 // hydrolase activity, acting on acid anhydrides, catalyzing transmembrane movement of substances // inferred from electronic annotation /// 0046961 // proton-transporting ATPase activity, rotational mechanism // inferred from electronic annotation	---
Dr.1969.1.S1_at	0.232034	0.127736	0.0240799	0.189	12.6255	12.8689	0.0240799	-1.18376	1	1	1	actl6a	actin-like 6A	NM_173240.1	Dr.76448	192313	0006508 // proteolysis // inferred from electronic annotation	---	0004190 // aspartic-type endopeptidase activity // inferred from electronic annotation /// 0005515 // protein binding // inferred from electronic annotation /// 0005524 // ATP binding // inferred from electronic annotation	---
Dr.11151.1.A1_at	0.25751	0.13524	0.0240843	0.189	7.70415	8.3972	0.0240843	-1.61669	0.642857	0.357143	0.642857	---	---	BG305740	Dr.11151	---	---	---	---	---
Dr.25118.1.S1_at	0.00153481	0.0171126	0.0241019	0.189	8.29268	7.91927	0.0241019	1.29541	0.357143	0.571429	0.571429	acer1	alkaline ceramidase 1	BI892068	Dr.80506	550266	0006629 // lipid metabolic process // inferred from electronic annotation /// 0006672 // ceramide metabolic process // inferred from electronic annotation	0000139 // Golgi membrane // inferred from electronic annotation /// 0005783 // endoplasmic reticulum // inferred from electronic annotation /// 0005789 // endoplasmic reticulum membrane // inferred from electronic annotation /// 0016020 // membrane // inferred from electronic annotation /// 0016021 // integral to membrane // inferred from electronic annotation	0016787 // hydrolase activity // inferred from electronic annotation /// 0016811 // hydrolase activity, acting on carbon-nitrogen (but not peptide) bonds, in linear amides // inferred from electronic annotation /// 0017040 // ceramidase activity // inferred from electronic annotation	---
Dr.5842.1.A1_at	0.0591126	0.067346	0.024113	0.189	9.26208	9.55264	0.024113	-1.22311	1	1	1	slc26a1	solute carrier family 26 (sulfate transporter), member 1	CB923544	Dr.80128	791185	0006810 // transport // inferred from electronic annotation /// 0008272 // sulfate transport // inferred from electronic annotation /// 0055085 // transmembrane transport // inferred from electronic annotation	0016020 // membrane // inferred from electronic annotation /// 0016021 // integral to membrane // inferred from electronic annotation	0005215 // transporter activity // inferred from electronic annotation /// 0008271 // secondary active sulfate transmembrane transporter activity // inferred from electronic annotation	---
Dr.14721.1.A1_at	0.000128307	0.0081265	0.0241166	0.189	9.52384	9.33267	0.0241166	1.14169	1	1	1	fut9	fucosyltransferase 9	BI326811	Dr.132820	492813	0006486 // protein amino acid glycosylation // inferred from electronic annotation	0005794 // Golgi apparatus // inferred from electronic annotation /// 0016020 // membrane // inferred from electronic annotation /// 0016021 // integral to membrane // inferred from electronic annotation	0008417 // fucosyltransferase activity // inferred from electronic annotation /// 0016740 // transferase activity // inferred from electronic annotation /// 0016757 // transferase activity, transferring glycosyl groups // inferred from electronic annotation	---
Dr.12267.1.A1_at	0.0213368	0.0435579	0.0241168	0.189	9.37173	9.54439	0.0241168	-1.12714	1	1	1	LOC559733	similar to zinc finger protein 62 homolog	BG727968	Dr.106932	559733	---	---	---	---
Dr.14874.1.A1_at	0.0557112	0.0656459	0.0241708	0.189	8.18497	8.68122	0.0241708	-1.41055	0.571429	0.571429	0.571429	---	---	BM072392	---	---	---	---	---	---
Dr.4556.1.S1_at	0.560392	0.20435	0.0241911	0.189	11.6441	11.8901	0.0241911	-1.18591	1	1	1	rpa2	replication protein A2	NM_131711.1	Dr.33922	65226	---	---	0003676 // nucleic acid binding // inferred from electronic annotation	---
Dr.16387.1.A1_at	0.0649645	0.0702157	0.0242353	0.189	8.99253	9.25377	0.0242353	-1.19851	1	0.928571	1	insra	insulin receptor a	BI474280	Dr.85773	245699	0006468 // protein amino acid phosphorylation // inferred from electronic annotation /// 0007169 // transmembrane receptor protein tyrosine kinase signaling pathway // inferred from electronic annotation /// 0009790 // embryonic development // inferred from mutant phenotype /// 0043434 // response to peptide hormone stimulus // inferred from electronic annotation /// 0046777 // protein amino acid…	0016020 // membrane // inferred from electronic annotation /// 0016021 // integral to membrane // inferred from electronic annotation	0000166 // nucleotide binding // inferred from electronic annotation /// 0004672 // protein kinase activity // inferred from electronic annotation /// 0004713 // protein tyrosine kinase activity // inferred from electronic annotation /// 0004714 // transmembrane receptor protein tyrosine kinase activity // inferred from electronic annotation /// 0004872 // receptor activity // inferred from elect…	---
Dr.17997.1.S1_at	0.470881	0.185658	0.0242418	0.189	13.5586	13.3403	0.0242418	1.16336	1	1	1	polr2j	polymerase (RNA) II (DNA directed) polypeptide J	AL727997	Dr.86671	554099	0006350 // transcription // inferred from electronic annotation	---	0003677 // DNA binding // inferred from electronic annotation /// 0003899 // DNA-directed RNA polymerase activity // inferred from electronic annotation /// 0046983 // protein dimerization activity // inferred from electronic annotation	---
Dr.13300.1.S1_at	0.625005	0.21768	0.0243463	0.189512	9.41191	8.94269	0.0243463	1.38436	0.857143	1	1	zgc:73356	zgc:73356	BI673367	Dr.82793	393777	0006810 // transport // inferred from electronic annotation /// 0015031 // protein transport // inferred from electronic annotation /// 0055085 // transmembrane transport // inferred from electronic annotation /// 0065002 // intracellular protein transmembrane transport // inferred from electronic annotation	0005739 // mitochondrion // inferred from electronic annotation /// 0005743 // mitochondrial inner membrane // inferred from electronic annotation /// 0016020 // membrane // inferred from electronic annotation /// 0019898 // extrinsic to membrane // inferred from electronic annotation	---	---
Dr.5386.1.A1_at	0.931717	0.280108	0.0245242	0.190773	9.77874	10.185	0.0245242	-1.32522	1	1	1	wu:fc95a03	wu:fc95a03	BI476316	---	325639	---	---	---	---
Dr.14386.1.A1_at	0.0892092	0.080602	0.0245611	0.190773	8.89094	8.54739	0.0245611	1.26888	0.714286	0.714286	0.714286	rad51c	rad51 homolog C (S. cerevisiae)	BI672084	Dr.83418	450081	0006259 // DNA metabolic process // inferred from electronic annotation	---	0000166 // nucleotide binding // inferred from electronic annotation /// 0003677 // DNA binding // inferred from electronic annotation /// 0005524 // ATP binding // inferred from electronic annotation /// 0008094 // DNA-dependent ATPase activity // inferred from electronic annotation /// 0017111 // nucleoside-triphosphatase activity // inferred from electronic annotation	---
Dr.3579.1.A1_at	0.276238	0.13991	0.0245655	0.190773	8.9076	9.40789	0.0245655	-1.41449	1	1	1	wu:fb61a05	wu:fb61a05	AI522704	---	322435	---	---	---	---
Dr.21289.1.A1_at	0.0594003	0.0673597	0.0246267	0.190773	12.5868	12.7873	0.0246267	-1.14905	1	1	1	wu:fb99h12	wu:fb99h12	AI588371	---	323503	---	---	---	---
Dr.13285.1.A1_at	0.0157104	0.0381405	0.0246574	0.191279	10.3818	10.0949	0.0246574	1.22001	1	1	1	rasgef1bb	RasGEF domain family, member 1Bb	AI723236	Dr.13285	445085	0007264 // small GTPase mediated signal transduction // inferred from electronic annotation /// 0051056 // regulation of small GTPase mediated signal transduction // inferred from electronic annotation	0005622 // intracellular // inferred from electronic annotation	0005085 // guanyl-nucleotide exchange factor activity // inferred from electronic annotation	---
Dr.9737.1.S1_at	0.245201	0.13155	0.0247711	0.191784	9.26636	8.62888	0.0247711	1.55561	0.857143	0.928571	0.928571	shmt1 /// wu:fd16e03	serine hydroxymethyltransferase 1 (soluble) /// wu:fd16e03	BM183874	Dr.26801	394021 /// 555585	0006544 // glycine metabolic process // inferred from electronic annotation /// 0006563 // L-serine metabolic process // inferred from electronic annotation /// 0006730 // one-carbon metabolic process // inferred from electronic annotation	0005634 // nucleus // inferred from direct assay /// 0005737 // cytoplasm // inferred from sequence or structural similarity /// 0005829 // cytosol // inferred from direct assay	0003824 // catalytic activity // inferred from electronic annotation /// 0004372 // glycine hydroxymethyltransferase activity // inferred from direct assay /// 0004372 // glycine hydroxymethyltransferase activity // inferred from electronic annotation /// 0004372 // glycine hydroxymethyltransferase activity // inferred from sequence or structural similarity /// 0008168 // methyltransferase activi…	---
Dr.25304.1.S1_a_at	0.0312292	0.0503732	0.0249046	0.192288	7.58696	8.23459	0.0249046	-1.56658	0.571429	0.357143	0.571429	---	---	AI878183	---	---	---	---	---	---
Dr.14689.1.A1_at	0.159646	0.105291	0.0250287	0.19279	9.07103	9.47611	0.0250287	-1.32417	1	1	1	chd2	chromodomain helicase DNA binding protein 2	BM080995	---	569795	0006333 // chromatin assembly or disassembly // inferred from electronic annotation	0000785 // chromatin // inferred from electronic annotation /// 0005634 // nucleus // inferred from electronic annotation	0003676 // nucleic acid binding // inferred from electronic annotation /// 0003677 // DNA binding // inferred from electronic annotation /// 0003682 // chromatin binding // inferred from electronic annotation /// 0004386 // helicase activity // inferred from electronic annotation /// 0005524 // ATP binding // inferred from electronic annotation	---
Dr.1121.1.A1_at	0.000839648	0.0140037	0.0250721	0.193021	9.42748	9.18657	0.0250721	1.18174	1	1	1	wu:fa99e04	wu:fa99e04	AI331653	Dr.1121	797357	---	---	---	---
Dr.20808.1.S1_at	0.00299368	0.0206341	0.0251288	0.193021	12.7458	12.5184	0.0251288	1.17076	1	1	1	b4galt6	UDP-Gal:betaGlcNAc beta 1,4- galactosyltransferase, polypeptide 6	BC046890.1	Dr.78086	393912	0005975 // carbohydrate metabolic process // inferred from electronic annotation /// 0006687 // glycosphingolipid metabolic process // inferred from mutant phenotype	---	0008489 // UDP-galactose:glucosylceramide beta-1,4-galactosyltransferase activity // inferred from mutant phenotype /// 0016740 // transferase activity // inferred from electronic annotation /// 0016757 // transferase activity, transferring glycosyl groups // inferred from electronic annotation	---
Dr.1960.1.A1_at	0.00743938	0.0289516	0.0251754	0.193251	10.2653	10.5188	0.0251754	-1.19213	1	1	1	wu:fb55g09	wu:fb55g09	BQ261417	Dr.76976	792924	---	---	---	---
Dr.18733.1.S1_at	0.152873	0.102914	0.0252426	0.193251	9.77299	10.1934	0.0252426	-1.33834	1	1	1	si:dkeyp-89c11.2	si:dkeyp-89c11.2	BI891953	Dr.11945	557184	0006629 // lipid metabolic process // inferred from electronic annotation /// 0006637 // acyl-CoA metabolic process // inferred from electronic annotation	---	0016290 // palmitoyl-CoA hydrolase activity // inferred from electronic annotation /// 0016740 // transferase activity // inferred from electronic annotation /// 0016787 // hydrolase activity // inferred from electronic annotation /// 0016790 // thiolester hydrolase activity // inferred from electronic annotation	---
Dr.14854.1.S1_at	0.474144	0.186119	0.0253908	0.193933	12.7386	12.567	0.0253908	1.12628	1	1	1	zgc:92910	zgc:92910	BM072033	Dr.83130	436807	---	0005634 // nucleus // inferred from electronic annotation /// 0005730 // nucleolus // inferred from electronic annotation	---	---
Dr.20910.1.S1_at	0.690137	0.230602	0.0254133	0.193933	13.8159	13.2746	0.0254133	1.45525	1	1	1	sox19a	SRY-box containing gene 19a	NM_130908.1	Dr.32892	30038	0006350 // transcription // inferred from electronic annotation /// 0007275 // multicellular organismal development // inferred from electronic annotation /// 0007399 // nervous system development // inferred from electronic annotation /// 0030154 // cell differentiation // inferred from electronic annotation /// 0045449 // regulation of transcription // inferred from electronic annotation /// 00…	0005634 // nucleus // inferred from electronic annotation /// 0005667 // transcription factor complex // inferred by curator	0003677 // DNA binding // inferred from electronic annotation /// 0003700 // transcription factor activity // inferred from direct assay	---
Dr.7269.1.A1_at	0.232982	0.127926	0.0254725	0.193933	9.28252	9.56658	0.0254725	-1.21761	1	1	1	anxa4	annexin A4	AW117084	Dr.91161	353362	---	---	0005509 // calcium ion binding // inferred from electronic annotation /// 0005544 // calcium-dependent phospholipid binding // inferred from electronic annotation	---
Dr.24527.1.S1_at	0.103364	0.0863387	0.0254918	0.193933	9.8247	10.1174	0.0254918	-1.22495	1	1	1	eif4g2a	eukaryotic translation initiation factor 4, gamma 2a	BI877783	Dr.29749	323453	0007498 // mesoderm development // inferred from genetic interaction /// 0016070 // RNA metabolic process // inferred from electronic annotation	---	0005488 // binding // inferred from electronic annotation /// 0005515 // protein binding // inferred from electronic annotation	---
Dr.6401.1.S1_at	2.43219e-05	0.00489334	0.0255013	0.193933	10.8797	10.7048	0.0255013	1.12889	1	1	1	LOC571373	hypothetical LOC571373	AW203044	Dr.43940	571373	0006508 // proteolysis // inferred from electronic annotation	---	0008234 // cysteine-type peptidase activity // inferred from electronic annotation	---
Dr.7110.1.S1_at	0.00101001	0.0149547	0.0255221	0.193933	10.1548	9.8753	0.0255221	1.2138	1	1	1	LOC100149455 /// LOC100149659 /// zgc:173948 /// zgc:173949 /// zgc:77614	similar to retinoblastoma-binding protein 6 /// similar to retinoblastoma-binding protein 6 /// zgc:173948 /// zgc:173949 /// zgc:77614	BM103315	Dr.113810	100006433 /// 100126146 /// 100149455 /// 100149659 /// 393868	---	0005634 // nucleus // inferred from electronic annotation	0008270 // zinc ion binding // inferred from electronic annotation	---
Dr.19888.1.S1_at	0.111901	0.0893344	0.0256235	0.194426	13.8286	13.6009	0.0256235	1.171	1	1	1	ved	ventrally expressed dharma/bozozok antagonist	AB082517.1	Dr.88295	368201	0006355 // regulation of transcription, DNA-dependent // inferred from electronic annotation /// 0009953 // dorsal/ventral pattern formation // inferred from genetic interaction /// 0045449 // regulation of transcription // inferred from electronic annotation	0005634 // nucleus // inferred from electronic annotation	0003677 // DNA binding // inferred from electronic annotation /// 0003700 // transcription factor activity // inferred from electronic annotation /// 0030528 // transcription regulator activity // inferred from sequence or structural similarity /// 0043565 // sequence-specific DNA binding // inferred from electronic annotation	---
Dr.19916.2.A1_s_at	0.00158208	0.0171126	0.0256827	0.194917	11.0318	10.8205	0.0256827	1.15768	1	1	1	zgc:114014 /// zp2.3	zgc:114014 /// zona pellucida glycoprotein 2.3	AW175444	Dr.143785	114439 /// 664700	---	0016020 // membrane // inferred from electronic annotation /// 0016021 // integral to membrane // inferred from electronic annotation /// 0019031 // viral envelope // inferred from electronic annotation	0005488 // binding // inferred from electronic annotation /// 0005529 // sugar binding // inferred from electronic annotation	---
Dr.8135.1.S1_at	8.72019e-05	0.00755076	0.0258396	0.194955	8.94476	9.22873	0.0258396	-1.21754	1	0.857143	1	psme1	proteasome activator subunit 1	NM_131375.1	Dr.81309	30648	---	0000502 // proteasome complex // inferred from electronic annotation /// 0005829 // cytosol // inferred from electronic annotation /// 0008537 // proteasome activator complex // inferred from electronic annotation /// 0043234 // protein complex // inferred from electronic annotation	0008538 // proteasome activator activity // inferred from electronic annotation	---
Dr.3598.1.S1_at	0.523287	0.196583	0.0258428	0.194955	11.7124	11.3436	0.0258428	1.29132	1	1	1	fam136a	family with sequence similarity 136, member A	AI544583	Dr.75174	406709	---	0005739 // mitochondrion // inferred from electronic annotation	---	---
Dr.14017.1.A1_at	0.312668	0.149316	0.0259249	0.194955	9.18187	8.81994	0.0259249	1.28514	1	1	1	mrps23	mitochondrial ribosomal protein S23	AL918145	Dr.75868	445221	---	0005840 // ribosome // inferred from electronic annotation	---	---
Dr.6798.1.S1_at	0.0043029	0.0236697	0.0259402	0.194955	10.1627	9.58413	0.0259402	1.49334	1	1	1	cxcr4b	chemokine (C-X-C motif), receptor 4b	NM_131834.1	Dr.75485	114447	0001667 // ameboidal cell migration // inferred from mutant phenotype /// 0001764 // neuron migration // inferred from mutant phenotype /// 0007165 // signal transduction // inferred from electronic annotation /// 0007186 // G-protein coupled receptor protein signaling pathway // inferred from electronic annotation /// 0007281 // germ cell development // inferred from mutant phenotype /// 0007411…	0016021 // integral to membrane // inferred from electronic annotation	0001637 // G-protein chemoattractant receptor activity // inferred from mutant phenotype /// 0004871 // signal transducer activity // inferred from electronic annotation /// 0004872 // receptor activity // inferred from electronic annotation /// 0004930 // G-protein coupled receptor activity // inferred from electronic annotation /// 0016493 // C-C chemokine receptor activity // inferred from ele…	---
Dr.24208.1.S1_at	0.481162	0.187483	0.0260134	0.194955	12.997	13.1791	0.0260134	-1.13455	1	1	1	abcf2	ATP-binding cassette, sub-family F (GCN20), member 2	BC047181.1	Dr.104616	336770	---	---	0000166 // nucleotide binding // inferred from electronic annotation /// 0005524 // ATP binding // inferred from electronic annotation /// 0016887 // ATPase activity // inferred from electronic annotation /// 0017111 // nucleoside-triphosphatase activity // inferred from electronic annotation	---
Dr.10119.1.A1_at	0.383425	0.165927	0.0261099	0.194955	8.07636	8.61533	0.0261099	-1.45293	0.571429	0.357143	0.571429	zgc:92480	zgc:92480	BE201806	---	445091	0006508 // proteolysis // inferred from electronic annotation	0005622 // intracellular // inferred from electronic annotation	0004197 // cysteine-type endopeptidase activity // inferred from electronic annotation /// 0004198 // calcium-dependent cysteine-type endopeptidase activity // inferred from electronic annotation /// 0005509 // calcium ion binding // inferred from electronic annotation	---
Dr.7506.1.A1_at	0.00602176	0.0261569	0.0261357	0.194955	11.0123	11.4434	0.0261357	-1.34818	1	1	1	tuba8l2	tubulin, alpha 8 like 2	BE017692	Dr.75617	393664	0007017 // microtubule-based process // inferred from electronic annotation /// 0007018 // microtubule-based movement // inferred from electronic annotation /// 0051258 // protein polymerization // inferred from electronic annotation	0005874 // microtubule // inferred from electronic annotation /// 0043234 // protein complex // inferred from electronic annotation	0000166 // nucleotide binding // inferred from electronic annotation /// 0003924 // GTPase activity // inferred from electronic annotation /// 0005198 // structural molecule activity // inferred from electronic annotation /// 0005525 // GTP binding // inferred from electronic annotation	---
Dr.11546.1.A1_at	0.0506868	0.062923	0.0261422	0.194955	11.7218	11.5733	0.0261422	1.10836	1	1	1	lman2	lectin, mannose-binding 2	BM265270	Dr.11546	557960	---	0016020 // membrane // inferred from electronic annotation	0005529 // sugar binding // inferred from electronic annotation	---
Dr.4314.1.A1_x_at	0.0134893	0.0354064	0.0261487	0.194955	10.0575	10.7266	0.0261487	-1.59006	1	0.857143	1	sb:cb560	sb:cb560	AI584542	---	321304	---	---	---	---
Dr.4869.1.A1_at	0.232473	0.127736	0.0261729	0.194955	10.9157	11.2044	0.0261729	-1.22154	1	1	1	npc1	Niemann-Pick disease, type C1	BI705721	Dr.108239	553330	0001666 // response to hypoxia // inferred from direct assay /// 0006869 // lipid transport // inferred from sequence or structural similarity	0016020 // membrane // inferred from electronic annotation	0008158 // hedgehog receptor activity // inferred from electronic annotation	---
Dr.4039.7.S1_at	0.00149383	0.0171126	0.0261788	0.194955	12.8839	12.7819	0.0261788	1.07325	1	1	1	---	---	BQ617071	---	---	---	---	---	---
Dr.9292.1.A1_at	0.753436	0.243248	0.0261794	0.194955	9.89546	9.62022	0.0261794	1.2102	1	1	1	zgc:101660	zgc:101660	BQ074543	Dr.78507	447898	---	---	---	---
Dr.14950.1.A1_at	0.121275	0.0922663	0.0261887	0.194955	9.71523	10.2167	0.0261887	-1.41565	1	1	1	zgc:123068	zgc:123068	BI533115	Dr.83585	403118	---	---	---	---
Dr.13870.1.S1_at	0.0298405	0.0494436	0.0262406	0.194955	10.2878	10.514	0.0262406	-1.16976	1	1	1	arid2	AT rich interactive domain 2 (ARID, RFX-like)	BI842038	Dr.79170	566352	---	0005622 // intracellular // inferred from electronic annotation	0003677 // DNA binding // inferred from electronic annotation /// 0005488 // binding // inferred from electronic annotation /// 0008270 // zinc ion binding // inferred from electronic annotation	---
Dr.9529.1.A1_at	0.385887	0.166702	0.0262721	0.195172	9.53358	9.8792	0.0262721	-1.27069	1	1	1	nfe2l3	nuclear factor (erythroid-derived 2)-like 3	AL730286	Dr.75476	406512	0006355 // regulation of transcription, DNA-dependent // inferred from electronic annotation /// 0045449 // regulation of transcription // inferred from electronic annotation	0005634 // nucleus // inferred from electronic annotation	0003677 // DNA binding // inferred from electronic annotation /// 0003700 // transcription factor activity // inferred from electronic annotation /// 0043565 // sequence-specific DNA binding // inferred from electronic annotation /// 0046983 // protein dimerization activity // inferred from electronic annotation	---
Dr.25436.1.S1_at	0.0376965	0.0542625	0.0263315	0.195172	14.2552	14.442	0.0263315	-1.13825	1	1	1	---	---	BI892000	Dr.105560	---	---	---	---	---
Dr.11832.1.S1_at	0.781264	0.248925	0.0263988	0.195388	9.37391	8.96961	0.0263988	1.32345	1	1	1	LOC566307	hypothetical LOC566307	BG302707	Dr.133107	566307	---	---	---	---
Dr.25133.2.A1_x_at	0.088858	0.0804863	0.0264239	0.195388	9.87761	9.41747	0.0264239	1.37567	1	1	1	zgc:171750	zgc:171750	AI964104	Dr.105752	561590	---	---	---	---
Dr.1202.1.S1_at	0.0267124	0.0475367	0.0265243	0.195865	13.9063	14.5226	0.0265243	-1.53298	1	1	1	xx:sd49	xx:sd49	AJ245491.1	Dr.148428	692265	---	---	---	---
Dr.537.1.S1_a_at	0.00425336	0.0236152	0.0267842	0.196973	9.39729	9.76799	0.0267842	-1.29298	1	1	1	ek3	eph-like kinase 3	AF369382.1	Dr.28327	30313	0006468 // protein amino acid phosphorylation // inferred from electronic annotation /// 0007169 // transmembrane receptor protein tyrosine kinase signaling pathway // inferred from electronic annotation	0005887 // integral to plasma membrane // inferred from electronic annotation /// 0016020 // membrane // inferred from electronic annotation /// 0016021 // integral to membrane // inferred from electronic annotation	0000166 // nucleotide binding // inferred from electronic annotation /// 0004672 // protein kinase activity // inferred from electronic annotation /// 0004713 // protein tyrosine kinase activity // inferred from electronic annotation /// 0004714 // transmembrane receptor protein tyrosine kinase activity // inferred from electronic annotation /// 0004872 // receptor activity // inferred from elect…	---
Dr.19510.1.S1_at	0.386899	0.166857	0.0267908	0.196973	8.37426	7.82779	0.0267908	1.4605	0.357143	0.642857	0.642857	adam10a	a disintegrin and metalloprotease domain 10a	AI626793	Dr.105458	566044	0006508 // proteolysis // inferred from electronic annotation	---	0004222 // metalloendopeptidase activity // inferred from electronic annotation /// 0008233 // peptidase activity // inferred from electronic annotation /// 0008237 // metallopeptidase activity // inferred from electronic annotation /// 0008270 // zinc ion binding // inferred from electronic annotation /// 0016787 // hydrolase activity // inferred from electronic annotation /// 0046872 // metal i…	---
Dr.3144.1.A1_at	0.108424	0.0877902	0.0268417	0.196973	8.48164	8.14837	0.0268417	1.25986	0.571429	0.857143	0.857143	wu:fd15b08	wu:fd15b08	AW154418	Dr.26310	561004	---	---	---	---
Dr.11772.1.A1_at	0.181888	0.111988	0.026856	0.196973	8.47463	8.79738	0.026856	-1.25072	0.428571	0.428571	0.428571	zgc:110436	zgc:110436	BQ260790	Dr.79788	554093	---	---	---	---
Dr.17418.1.A1_at	0.27381	0.13944	0.0268887	0.196973	7.49728	8.27859	0.0268887	-1.71869	0.714286	0.285714	0.714286	zgc:63676	zgc:63676	BM861714	Dr.133827	393453	0006334 // nucleosome assembly // inferred from electronic annotation	0000786 // nucleosome // inferred from electronic annotation /// 0005622 // intracellular // inferred from electronic annotation /// 0005634 // nucleus // inferred from electronic annotation /// 0005694 // chromosome // inferred from electronic annotation	0003677 // DNA binding // inferred from electronic annotation /// 0008270 // zinc ion binding // inferred from electronic annotation	---
Dr.592.1.S1_at	0.00401849	0.0234518	0.0269148	0.196973	13.1309	12.9344	0.0269148	1.14592	1	1	1	foxd5	forkhead box D5	NM_131270.1	Dr.75818	30524	0006355 // regulation of transcription, DNA-dependent // inferred from electronic annotation	0005634 // nucleus // inferred from electronic annotation	0003677 // DNA binding // inferred from electronic annotation /// 0003700 // transcription factor activity // inferred from electronic annotation /// 0043565 // sequence-specific DNA binding // inferred from electronic annotation	---
Dr.20617.1.A1_at	0.326864	0.152299	0.0269259	0.196973	11.1092	11.3774	0.0269259	-1.20436	1	1	1	sfrs1	splicing factor, arginine/serine-rich 1 (splicing factor 2, alternate splicing factor)	BG304372	Dr.77384	393565	0006397 // mRNA processing // inferred from electronic annotation /// 0008380 // RNA splicing // inferred from electronic annotation	0005634 // nucleus // inferred from electronic annotation	0000166 // nucleotide binding // inferred from electronic annotation /// 0003676 // nucleic acid binding // inferred from electronic annotation /// 0003723 // RNA binding // inferred from electronic annotation	---
Dr.18354.2.A1_at	0.0249584	0.0463073	0.0270956	0.198175	7.26008	8.08491	0.0270956	-1.77133	0.571429	0	0.571429	---	---	BQ260679	Dr.14235	---	---	---	---	---
Dr.3248.1.A1_at	0.450943	0.18079	0.0271937	0.19838	11.1076	11.3477	0.0271937	-1.18102	1	1	1	wu:fc50c06	wu:fc50c06	CD605267	Dr.105962	572283	---	---	---	---
Dr.20503.1.A1_at	0.0857779	0.0789943	0.0272486	0.19838	9.03505	8.75269	0.0272486	1.21618	0.428571	0.714286	0.714286	wu:fc19g04	wu:fc19g04	AW171360	Dr.20503	563659	---	0005622 // intracellular // inferred from electronic annotation	0008270 // zinc ion binding // inferred from electronic annotation	---
Dr.1605.1.S1_at	0.0499768	0.0624185	0.0272538	0.198584	10.8458	11.9943	0.0272538	-2.21677	1	1	1	serpina1l	serine (or cysteine) proteinase inhibitor, clade A (alpha-1 antiproteinase, antitrypsin), member 1, like	BM185388	Dr.150316	321195	---	---	0004867 // serine-type endopeptidase inhibitor activity // inferred from electronic annotation	---
Dr.5536.1.A1_at	0.147876	0.101269	0.0273187	0.198584	11.3726	11.5602	0.0273187	-1.13882	1	1	1	tiparp	TCDD-inducible poly(ADP-ribose) polymerase	BG306468	Dr.151203	563506	---	---	0003676 // nucleic acid binding // inferred from electronic annotation /// 0008270 // zinc ion binding // inferred from electronic annotation	---
Dr.17068.1.A1_at	0.0209638	0.0435149	0.0274199	0.198787	9.03722	8.26923	0.0274199	1.7029	0.571429	0.857143	0.857143	zgc:66479	zgc:66479	BM095187	Dr.78302	327541	---	---	---	---
Dr.7647.1.S1_at	0.565371	0.205406	0.0274304	0.198787	11.7217	11.9191	0.0274304	-1.14659	1	1	1	---	---	BM070591	---	---	---	---	0003723 // RNA binding // inferred from electronic annotation	---
Dr.15590.1.A1_at	0.202521	0.118697	0.0275875	0.199712	8.76906	8.36089	0.0275875	1.32701	0.571429	0.857143	0.857143	---	---	BQ074016	Dr.15590	---	---	---	---	---
Dr.21562.1.A1_at	0.000431117	0.0115921	0.0276078	0.199712	8.80163	8.96081	0.0276078	-1.11665	1	1	1	dlg5	Discs, large homolog 5 (Drosophila)	AI721513	Dr.76541	569065	0042981 // regulation of apoptosis // inferred from electronic annotation	0005622 // intracellular // inferred from electronic annotation	0005515 // protein binding // inferred from electronic annotation	---
Dr.25294.2.S1_at	0.11424	0.0900699	0.027719	0.199911	11.7648	11.9164	0.027719	-1.11074	1	1	1	uba1	ubiquitin-like modifier activating enzyme 1	BI705724	Dr.75314	406335	0006464 // protein modification process // inferred from electronic annotation /// 0008152 // metabolic process // inferred from electronic annotation /// 0019941 // modification-dependent protein catabolic process // inferred from electronic annotation	---	0000166 // nucleotide binding // inferred from electronic annotation /// 0003824 // catalytic activity // inferred from electronic annotation /// 0005488 // binding // inferred from electronic annotation /// 0005524 // ATP binding // inferred from electronic annotation /// 0008641 // small protein activating enzyme activity // inferred from electronic annotation /// 0016874 // ligase activity // …	---
Dr.11547.1.S1_at	0.00521457	0.025235	0.0277361	0.199911	9.38442	9.55624	0.0277361	-1.12647	1	1	1	gclm	glutamate-cysteine ligase, modifier subunit	BC044532.1	Dr.80559	333974	0055114 // oxidation reduction // inferred from electronic annotation	---	0016491 // oxidoreductase activity // inferred from electronic annotation /// 0016874 // ligase activity // inferred from electronic annotation	---
Dr.5544.2.S1_a_at	0.0437181	0.0582197	0.0278492	0.200371	8.1936	8.60982	0.0278492	-1.33443	0.714286	0.857143	0.857143	bmi1	B lymphoma Mo-MLV insertion region 1	BC049423.1	Dr.76621	321505	0006350 // transcription // inferred from electronic annotation /// 0016568 // chromatin modification // inferred from electronic annotation /// 0045449 // regulation of transcription // inferred from electronic annotation	0005634 // nucleus // inferred from electronic annotation	0005515 // protein binding // inferred from electronic annotation /// 0008270 // zinc ion binding // inferred from electronic annotation /// 0046872 // metal ion binding // inferred from electronic annotation	---
Dr.1360.1.S1_at	0.0714526	0.0729801	0.027923	0.200567	15.423	15.6034	0.027923	-1.1332	1	1	1	rps9	ribosomal protein S9	AI964216	Dr.75119	114420	0006412 // translation // inferred from electronic annotation	0005622 // intracellular // inferred from electronic annotation /// 0005840 // ribosome // inferred from electronic annotation /// 0015935 // small ribosomal subunit // inferred from electronic annotation /// 0030529 // ribonucleoprotein complex // inferred from electronic annotation	0003723 // RNA binding // inferred from electronic annotation /// 0003735 // structural constituent of ribosome // inferred from electronic annotation /// 0019843 // rRNA binding // inferred from electronic annotation	---
Dr.15918.1.A1_at	0.0126486	0.034476	0.0279309	0.200567	10.6519	10.4522	0.0279309	1.14842	1	1	1	zgc:110608	zgc:110608	BM571554	Dr.115106	550595	---	0005634 // nucleus // inferred from electronic annotation /// 0005730 // nucleolus // inferred from electronic annotation	---	---
Dr.694.1.A1_at	0.27657	0.140114	0.0280019	0.200696	8.76047	9.16518	0.0280019	-1.32382	1	1	1	ftr67	finTRIM family, member 67	AL917372	Dr.75870	336567	---	0005622 // intracellular // inferred from electronic annotation	0005515 // protein binding // inferred from electronic annotation /// 0008270 // zinc ion binding // inferred from electronic annotation /// 0046872 // metal ion binding // inferred from electronic annotation	---
Dr.18311.1.S1_at	0.0182561	0.0406957	0.0280183	0.200696	11.506	11.6676	0.0280183	-1.1185	1	1	1	---	---	AI558559	---	---	---	---	---	---
Dr.226.1.S1_at	0.381944	0.16574	0.028055	0.200696	10.943	10.6025	0.028055	1.26617	1	1	1	hesx1	homeo box (expressed in ES cells) 1	NM_131349.1	Dr.226	30620	0006355 // regulation of transcription, DNA-dependent // inferred from electronic annotation /// 0045449 // regulation of transcription // inferred from electronic annotation	0005634 // nucleus // inferred from electronic annotation	0003677 // DNA binding // inferred from electronic annotation /// 0003700 // transcription factor activity // inferred from electronic annotation /// 0030528 // transcription regulator activity // inferred from electronic annotation /// 0043565 // sequence-specific DNA binding // inferred from electronic annotation	---
Dr.20558.1.S1_at	0.00387646	0.0230382	0.0280967	0.200696	11.5176	11.6431	0.0280967	-1.09088	1	1	1	smad5	MAD homolog 5 (Drosophila)	NM_131368.1	Dr.75335	30641	0006350 // transcription // inferred from electronic annotation /// 0006355 // regulation of transcription, DNA-dependent // inferred from electronic annotation /// 0006355 // regulation of transcription, DNA-dependent // non-traceable author statement /// 0007179 // transforming growth factor beta receptor signaling pathway // inferred from electronic annotation /// 0007275 // multicellular orga…	0005622 // intracellular // inferred from electronic annotation /// 0005634 // nucleus // inferred from electronic annotation /// 0005667 // transcription factor complex // inferred from electronic annotation /// 0005737 // cytoplasm // inferred from electronic annotation	0003700 // transcription factor activity // inferred from electronic annotation /// 0003700 // transcription factor activity // non-traceable author statement /// 0005515 // protein binding // inferred from electronic annotation	---
Dr.9003.1.A1_at	0.595961	0.211163	0.0281478	0.200696	9.48257	9.18593	0.0281478	1.22828	1	1	1	zgc:123010	zgc:123010	BQ132765	---	641500	---	---	0000166 // nucleotide binding // inferred from electronic annotation /// 0003676 // nucleic acid binding // inferred from electronic annotation /// 0003723 // RNA binding // inferred from electronic annotation /// 0005488 // binding // inferred from electronic annotation /// 0008270 // zinc ion binding // inferred from electronic annotation	---
Dr.17731.1.A1_at	0.00165441	0.0173878	0.0282849	0.201863	11.8101	12.0722	0.0282849	-1.19919	1	1	1	zgc:92242	zgc:92242	AI974209	Dr.32809	436899	---	---	---	---
Dr.18685.1.A1_at	0.583975	0.20916	0.0284032	0.202315	9.85395	9.48232	0.0284032	1.29382	1	1	1	zgc:55392	zgc:55392	BC044156.1	Dr.80566	333999	---	0016020 // membrane // inferred from electronic annotation /// 0016021 // integral to membrane // inferred from electronic annotation	---	---
Dr.3197.1.A1_x_at	0.360215	0.160542	0.0284544	0.202504	12.4317	11.6519	0.0284544	1.71684	1	1	1	LOC100004495	hypothetical LOC100004495	BI671227	Dr.115852	100004495	---	---	---	---
Dr.21038.1.S1_at	0.000286855	0.0110592	0.0285109	0.202504	10.1062	9.8688	0.0285109	1.17883	1	1	1	tjp3	tight junction protein 3	BC045978.1	Dr.78241	373089	0030104 // water homeostasis // inferred from mutant phenotype /// 0048871 // multicellular organismal homeostasis // inferred from mutant phenotype	0005923 // tight junction // inferred from direct assay	0005515 // protein binding // inferred from electronic annotation	---
Dr.13155.1.A1_at	0.00502679	0.025194	0.0285871	0.202953	11.3844	10.9429	0.0285871	1.35811	1	1	1	LOC564635	hypothetical LOC564635	BI883941	Dr.79656	564635	---	---	---	---
Dr.12134.3.S1_x_at	0.0663917	0.0708439	0.0286831	0.203401	15.4927	15.6352	0.0286831	-1.10384	1	1	1	zgc:162318	zgc:162318	BI889174	Dr.86303	100038787	---	0005739 // mitochondrion // inferred from electronic annotation	0008137 // NADH dehydrogenase (ubiquinone) activity // inferred from electronic annotation	---
Dr.24907.1.A1_at	0.00247842	0.020143	0.0288167	0.203586	11.8897	11.7447	0.0288167	1.10571	1	1	1	zgc:136656	zgc:136656	BQ419448	Dr.93281	368397	---	---	0005488 // binding // inferred from electronic annotation	---
Dr.59.1.S1_at	0.310779	0.148817	0.0288256	0.203586	15.3927	15.6439	0.0288256	-1.19018	1	1	1	anxa1a	annexin A1a	AY178793.1	Dr.59	334724	---	---	0004859 // phospholipase inhibitor activity // inferred from electronic annotation /// 0005509 // calcium ion binding // inferred from electronic annotation /// 0005544 // calcium-dependent phospholipid binding // inferred from electronic annotation	---
Dr.17303.1.S1_at	0.00226636	0.0195382	0.0288649	0.203771	9.46947	9.70865	0.0288649	-1.18032	1	1	1	im:7142942	im:7142942	BM777883	Dr.107727	557319	---	---	---	---
Dr.16875.1.A1_at	0.0190871	0.041566	0.0289414	0.203771	8.49503	8.2275	0.0289414	1.20374	0.428571	0.785714	0.785714	---	---	BI984301	Dr.86115	---	---	---	---	---
Dr.10624.2.S1_a_at	0.534252	0.198832	0.0290271	0.204137	9.05863	8.08809	0.0290271	1.95958	0.428571	0.857143	0.857143	zgc:110343	zgc:110343	CD594679	Dr.81710	541344	0045454 // cell redox homeostasis // inferred from electronic annotation	---	0016209 // antioxidant activity // inferred from electronic annotation /// 0016491 // oxidoreductase activity // inferred from electronic annotation	---
Dr.24858.2.S1_s_at	0.36904	0.162848	0.0290597	0.204137	13.1457	12.9631	0.0290597	1.13491	1	1	1	ppil1	peptidylprolyl isomerase (cyclophilin)-like 1	AL717190	Dr.76560	558042	0006457 // protein folding // inferred from electronic annotation	---	0003755 // peptidyl-prolyl cis-trans isomerase activity // inferred from electronic annotation /// 0016853 // isomerase activity // inferred from electronic annotation	---
Dr.6337.1.S1_at	0.0511013	0.0633187	0.0291149	0.204137	11.3319	11.8113	0.0291149	-1.39416	1	1	1	cyp11a1	cytochrome P450, subfamily XIA, polypeptide 1	NM_152953.1	Dr.80336	80374	0006700 // C21-steroid hormone biosynthetic process // inferred from mutant phenotype /// 0031116 // positive regulation of microtubule polymerization // inferred from mutant phenotype /// 0055114 // oxidation reduction // inferred from electronic annotation	0005739 // mitochondrion // inferred from sequence or structural similarity	0004497 // monooxygenase activity // inferred from electronic annotation /// 0005506 // iron ion binding // inferred from electronic annotation /// 0008386 // cholesterol monooxygenase (side-chain-cleaving) activity // inferred by curator /// 0008386 // cholesterol monooxygenase (side-chain-cleaving) activity // inferred from sequence or structural similarity /// 0009055 // electron carrier activ…	---
Dr.19111.1.A1_at	0.0101397	0.0319735	0.0291478	0.204137	6.82573	8.16514	0.0291478	-2.53048	0.428571	0.285714	0.428571	LOC100150890	Similar to Exs-related protein	AI942960	Dr.140599	100150890	---	---	---	---
Dr.5371.1.A1_at	0.0552823	0.0656459	0.0292768	0.205018	12.1499	12.3266	0.0292768	-1.13025	1	1	1	tsr1	TSR1, 20S rRNA accumulation, homolog (yeast)	AI793726	Dr.78316	325037	0042254 // ribosome biogenesis // inferred from electronic annotation	0005634 // nucleus // inferred from electronic annotation	---	---
Dr.20010.9.S1_at	0.023514	0.0453231	0.0293039	0.205018	7.79585	8.22402	0.0293039	-1.34553	0.428571	0.214286	0.428571	lrrn1	leucine rich repeat neuronal 1	AL723842	Dr.29133	568527	---	---	0005515 // protein binding // inferred from electronic annotation	---
Dr.12488.1.S1_at	0.176162	0.110209	0.0295535	0.206596	10.672	10.9164	0.0295535	-1.1846	1	1	1	zgc:56200	zgc:56200	BC045988.1	Dr.81740	321240	0030001 // metal ion transport // inferred from electronic annotation	---	0005488 // binding // inferred from electronic annotation /// 0046872 // metal ion binding // inferred from electronic annotation	---
Dr.13613.1.A1_at	0.285769	0.142297	0.0296839	0.206596	9.88724	9.58635	0.0296839	1.23191	1	1	1	zgc:64042	zgc:64042	BM859777	Dr.84488	393609	---	0016459 // myosin complex // inferred from electronic annotation	0000166 // nucleotide binding // inferred from electronic annotation /// 0003774 // motor activity // inferred from electronic annotation /// 0005524 // ATP binding // inferred from electronic annotation	---
Dr.24972.1.S1_at	0.308813	0.148194	0.0297176	0.206596	11.488	11.6294	0.0297176	-1.10299	1	1	1	ube2q2	ubiquitin-conjugating enzyme E2Q family member 2	BC050506.1	Dr.79829	406260	---	---	---	---
Dr.11581.1.S1_at	0.0258683	0.0469703	0.0297625	0.206596	11.0092	10.7322	0.0297625	1.21166	1	1	1	zgc:56525	zgc:56525	BC049324.1	Dr.76623	393249	---	---	---	---
Dr.6555.1.A1_at	0.385943	0.166702	0.0298564	0.206596	9.22939	9.47017	0.0298564	-1.18164	1	1	1	nudt5	nudix (nucleoside diphosphate linked moiety X)-type motif 5	AW058803	Dr.78064	415176	---	---	0016787 // hydrolase activity // inferred from electronic annotation	---
Dr.7306.1.S1_at	0.432638	0.176909	0.029876	0.206596	11.7021	11.9839	0.029876	-1.21564	1	1	1	scpep1	serine carboxypeptidase 1	BC045898.1	Dr.80589	393161	0006508 // proteolysis // inferred from electronic annotation	---	0004180 // carboxypeptidase activity // inferred from electronic annotation /// 0004185 // serine-type carboxypeptidase activity // inferred from electronic annotation	---
Dr.3559.1.A1_at	0.640878	0.220917	0.0299308	0.206596	8.53294	7.87508	0.0299308	1.57773	0.357143	0.714286	0.714286	tspan7b	tetraspanin 7b	BI475061	Dr.75943	449539	---	0016020 // membrane // inferred from electronic annotation /// 0016021 // integral to membrane // inferred from electronic annotation	---	---
Dr.1128.1.S1_at	0.244488	0.131284	0.02994	0.206596	12.4158	12.6171	0.02994	-1.14976	1	1	1	cpn1	carboxypeptidase N, polypeptide 1	BI704530	Dr.1128	337172	0006508 // proteolysis // inferred from electronic annotation /// 0008152 // metabolic process // inferred from electronic annotation /// 0042221 // response to chemical stimulus // inferred from direct assay	---	0003824 // catalytic activity // inferred from electronic annotation /// 0004180 // carboxypeptidase activity // inferred from electronic annotation /// 0004181 // metallocarboxypeptidase activity // inferred from electronic annotation /// 0008270 // zinc ion binding // inferred from electronic annotation	---
Dr.729.1.S1_at	0.00558127	0.0257384	0.030031	0.206596	12.3765	12.5256	0.030031	-1.1089	1	1	1	ldhb	lactate dehydrogenase B4	NM_131247.1	Dr.75894	30497	0005975 // carbohydrate metabolic process // inferred from electronic annotation /// 0006096 // glycolysis // inferred from electronic annotation /// 0008152 // metabolic process // inferred from electronic annotation /// 0019642 // anaerobic glycolysis // inferred from electronic annotation /// 0044262 // cellular carbohydrate metabolic process // inferred from electronic annotation /// 0055114 …	0005737 // cytoplasm // inferred from electronic annotation	0003824 // catalytic activity // inferred from electronic annotation /// 0004459 // L-lactate dehydrogenase activity // inferred from electronic annotation /// 0005488 // binding // inferred from electronic annotation /// 0016491 // oxidoreductase activity // inferred from electronic annotation /// 0016616 // oxidoreductase activity, acting on the CH-OH group of donors, NAD or NADP as acceptor //…	---
Dr.23439.4.S1_at	0.0100892	0.0319735	0.0300368	0.206596	13.126	13.0057	0.0300368	1.08692	1	1	1	zgc:111913 /// zp2.3	zgc:111913 /// zona pellucida glycoprotein 2.3	BM185184	Dr.143785	114439 /// 114440	0006541 // glutamine metabolic process // inferred from electronic annotation /// 0006807 // nitrogen compound metabolic process // inferred from electronic annotation	0016020 // membrane // inferred from electronic annotation /// 0016021 // integral to membrane // inferred from electronic annotation /// 0019031 // viral envelope // inferred from electronic annotation	0003824 // catalytic activity // inferred from electronic annotation /// 0004086 // carbamoyl-phosphate synthase activity // inferred from electronic annotation /// 0005488 // binding // inferred from electronic annotation /// 0005529 // sugar binding // inferred from electronic annotation	---
Dr.7769.2.S1_at	0.0218454	0.0441558	0.0300562	0.206596	11.8431	12.1263	0.0300562	-1.21689	1	1	1	dpp7	dipeptidyl-peptidase 7	BI672337	Dr.32560	503737	0006508 // proteolysis // inferred from electronic annotation	---	0008236 // serine-type peptidase activity // inferred from electronic annotation	---
Dr.14153.1.S1_at	0.0721953	0.0732154	0.0300696	0.206596	11.3049	11.1005	0.0300696	1.1522	1	1	1	gtf2h5	general transcription factor IIH, polypeptide 5	AL720330	Dr.14153	751713	0006289 // nucleotide-excision repair // inferred from electronic annotation	---	0003677 // DNA binding // inferred from electronic annotation	---
Dr.7344.2.A1_a_at	0.0235744	0.0453664	0.0300838	0.206596	8.79572	9.06174	0.0300838	-1.20249	1	0.785714	1	zgc:92063	zgc:92063	BM103916	Dr.78178	436653	0006915 // apoptosis // inferred from electronic annotation	0016020 // membrane // inferred from electronic annotation /// 0016021 // integral to membrane // inferred from electronic annotation	---	---
Dr.16935.1.A1_x_at	0.0720657	0.0731775	0.030129	0.206596	9.19169	8.91346	0.030129	1.21271	0.785714	1	1	LOC558832	Hypothetical LOC558832	AA495111	Dr.150595	558832	---	---	---	---
Dr.922.1.S1_at	0.00571342	0.0257384	0.0301605	0.206596	9.3814	8.9793	0.0301605	1.32143	0.857143	0.928571	0.928571	aqp3	aquaporin 3	BC044188.1	Dr.76207	406777	0006810 // transport // inferred from electronic annotation /// 0055085 // transmembrane transport // inferred from electronic annotation	0016020 // membrane // inferred from electronic annotation /// 0016021 // integral to membrane // inferred from electronic annotation	0005215 // transporter activity // inferred from electronic annotation	---
Dr.100.1.A1_at	0.269695	0.138247	0.030175	0.206596	9.60885	10.0899	0.030175	-1.39577	1	1	1	abca12	ATP-binding cassette, sub-family A (ABC1), member 12	AW076835	Dr.75341	558335	---	---	0000166 // nucleotide binding // inferred from electronic annotation /// 0005524 // ATP binding // inferred from electronic annotation /// 0016887 // ATPase activity // inferred from electronic annotation /// 0017111 // nucleoside-triphosphatase activity // inferred from electronic annotation	---
Dr.10202.1.S1_at	9.33662e-05	0.00755076	0.0302152	0.206596	11.6181	11.47	0.0302152	1.10816	1	1	1	gabpa	GA-binding protein transcription factor, alpha subunit	NM_131587.1	Dr.77675	58110	0006355 // regulation of transcription, DNA-dependent // inferred from electronic annotation	0005634 // nucleus // inferred from electronic annotation	0003677 // DNA binding // inferred from electronic annotation /// 0003700 // transcription factor activity // inferred from electronic annotation /// 0043565 // sequence-specific DNA binding // inferred from electronic annotation	---
Dr.2267.1.A1_at	0.0660643	0.0708047	0.0302315	0.206596	9.22756	8.82152	0.0302315	1.32504	0.785714	0.857143	0.857143	wu:fc64b03	wu:fc64b03	AI878673	---	325275	---	---	---	---
Dr.20010.3.S2_at	0.0131666	0.0351316	0.0303636	0.207193	10.4935	10.7773	0.0303636	-1.21741	1	1	1	eif5a	eukaryotic translation initiation factor 5A	AA606085	Dr.75172	406464	0006452 // translational frameshifting // inferred from electronic annotation /// 0008612 // peptidyl-lysine modification to hypusine // inferred from electronic annotation /// 0045901 // positive regulation of translational elongation // inferred from electronic annotation /// 0045905 // positive regulation of translational termination // inferred from electronic annotation	---	0003723 // RNA binding // inferred from electronic annotation /// 0003743 // translation initiation factor activity // inferred from electronic annotation /// 0003746 // translation elongation factor activity // inferred from electronic annotation /// 0043022 // ribosome binding // inferred from electronic annotation	---
Dr.13557.2.S1_at	0.0168434	0.0394605	0.0304039	0.207193	11.3302	11.6203	0.0304039	-1.22275	1	1	1	zgc:73265	zgc:73265	BI984759	Dr.77454	393739	---	---	---	---
Dr.6344.1.S1_at	0.539605	0.200174	0.0304229	0.207193	8.53663	7.91791	0.0304229	1.53551	0.428571	0.928571	0.928571	ugcgl2	UDP-glucose ceramide glucosyltransferase-like 2	AW116248	Dr.106661	497542	0006486 // protein amino acid glycosylation // inferred from electronic annotation	---	0003980 // UDP-glucose:glycoprotein glucosyltransferase activity // inferred from electronic annotation	---
Dr.11521.1.S1_at	0.0677424	0.0712463	0.0305047	0.207275	6.93735	7.71937	0.0305047	-1.71954	0.285714	0.428571	0.428571	panx1	pannexin 1	BC048058.1	Dr.118099	393890	---	0005921 // gap junction // inferred from electronic annotation	---	---
Dr.6807.1.S1_at	0.0289054	0.0490202	0.0305142	0.207275	11.4304	11.2762	0.0305142	1.1128	1	1	1	zgc:158370	zgc:158370	AL717950	Dr.6807	556409	0006810 // transport // inferred from electronic annotation	0005622 // intracellular // inferred from electronic annotation	0000166 // nucleotide binding // inferred from electronic annotation /// 0003676 // nucleic acid binding // inferred from electronic annotation	---
Dr.16684.1.S1_at	0.00460694	0.0245433	0.0305893	0.207275	11.2586	10.9989	0.0305893	1.1972	1	1	1	zgc:77051	zgc:77051	BI883263	Dr.16684	405802	---	---	---	---
Dr.2343.1.A1_at	0.0554933	0.0656459	0.0305897	0.207275	10.7865	10.4919	0.0305897	1.22652	1	1	1	si:ch211-13c6.3	si:ch211-13c6.3	AI959670	Dr.77146	568736	---	0005622 // intracellular // inferred from electronic annotation	0008270 // zinc ion binding // inferred from electronic annotation	---
Dr.18169.1.S1_at	0.00514933	0.025235	0.0306432	0.207275	9.72592	9.43263	0.0306432	1.22543	1	1	1	uhrf1	ubiquitin-like, containing PHD and RING finger domains, 1	AL730669	Dr.77703	406350	0002088 // lens development in camera-type eye // inferred from mutant phenotype /// 0031100 // organ regeneration // inferred from mutant phenotype	---	0005515 // protein binding // inferred from electronic annotation /// 0008270 // zinc ion binding // inferred from electronic annotation /// 0046872 // metal ion binding // inferred from electronic annotation	---
Dr.5779.1.S1_at	0.0402979	0.0559856	0.0306577	0.207697	8.14184	9.47642	0.0306577	-2.52203	1	0.5	1	hoxb3a	homeo box B3a	BG985531	Dr.132502	30339	0006350 // transcription // inferred from electronic annotation /// 0006355 // regulation of transcription, DNA-dependent // inferred from electronic annotation /// 0007275 // multicellular organismal development // inferred from electronic annotation /// 0045449 // regulation of transcription // inferred from electronic annotation	0005634 // nucleus // inferred from electronic annotation	0003677 // DNA binding // inferred from electronic annotation /// 0003700 // transcription factor activity // inferred from electronic annotation /// 0030528 // transcription regulator activity // inferred from electronic annotation /// 0043565 // sequence-specific DNA binding // inferred from electronic annotation	---
Dr.10664.1.S1_at	0.05567	0.0656459	0.0308129	0.207941	9.44746	9.0924	0.0308129	1.27904	1	1	1	cd81	CD81 antigen	NM_131518.1	Dr.75855	58031	---	0016020 // membrane // inferred from electronic annotation /// 0016021 // integral to membrane // inferred from electronic annotation	---	---
Dr.4169.1.A1_at	0.309078	0.148194	0.0308777	0.207941	12.5051	12.1286	0.0308777	1.29819	1	1	1	si:dkey-274m14.2	si:dkey-274m14.2	BM103413	Dr.105013	568332	---	---	---	---
Dr.22239.1.A1_at	0.225456	0.125957	0.0309235	0.207941	11.4968	11.7633	0.0309235	-1.20287	1	1	1	wu:fd56c01	wu:fd56c01	AW019720	---	325998	---	---	---	---
Dr.10694.1.S1_at	0.0305568	0.0500259	0.0309603	0.207941	11.7893	12.6551	0.0309603	-1.82225	1	1	1	actc1a	actin, alpha, cardiac muscle 1a	AF116824.1	Dr.75935	408256	---	0005856 // cytoskeleton // inferred from electronic annotation	0000166 // nucleotide binding // inferred from electronic annotation /// 0005515 // protein binding // inferred from electronic annotation /// 0005524 // ATP binding // inferred from electronic annotation	---
Dr.14897.1.A1_at	0.285137	0.142102	0.0309932	0.207941	8.71434	9.09054	0.0309932	-1.29791	1	0.928571	1	slc39a9	solute carrier family 39 (zinc transporter), member 9	BM035033	Dr.118987	541413	0006810 // transport // inferred from electronic annotation /// 0006811 // ion transport // inferred from electronic annotation /// 0006829 // zinc ion transport // inferred from electronic annotation /// 0006829 // zinc ion transport // inferred from sequence or structural similarity /// 0030001 // metal ion transport // inferred from electronic annotation /// 0055085 // transmembrane transport …	0016020 // membrane // inferred from electronic annotation /// 0016021 // integral to membrane // inferred from electronic annotation	0005385 // zinc ion transmembrane transporter activity // inferred from sequence or structural similarity /// 0008270 // zinc ion binding // inferred from electronic annotation /// 0046873 // metal ion transmembrane transporter activity // inferred from electronic annotation	---
Dr.16564.1.S1_at	0.00388367	0.0230382	0.0310217	0.207941	11.906	11.7591	0.0310217	1.1072	1	1	1	---	---	BQ132698	Dr.119964	---	---	---	---	---
Dr.14323.1.A1_at	0.031708	0.0504027	0.0310429	0.207941	8.7756	8.48868	0.0310429	1.22003	0.642857	0.785714	0.785714	zgc:153540	zgc:153540	BI670948	Dr.80521	767697	0006546 // glycine catabolic process // inferred from electronic annotation	0005737 // cytoplasm // inferred from electronic annotation	0004047 // aminomethyltransferase activity // inferred from electronic annotation	---
Dr.13708.1.A1_at	0.0467878	0.0600911	0.0310864	0.208358	8.37161	7.56354	0.0310864	1.75086	0.571429	0.642857	0.642857	zgc:85657	zgc:85657	BI867159	Dr.124269	406593	0006281 // DNA repair // inferred from electronic annotation /// 0006974 // response to DNA damage stimulus // inferred from electronic annotation	0005634 // nucleus // inferred from electronic annotation	0003677 // DNA binding // inferred from electronic annotation	---
Dr.18282.7.S1_x_at	0.484393	0.188182	0.0311934	0.208522	10.9128	11.3843	0.0311934	-1.38658	1	1	1	khdrbs1a	KH domain containing, RNA binding, signal transduction associated 1a	AI793668	Dr.75226	30082	---	---	0003723 // RNA binding // inferred from electronic annotation	---
Dr.1345.2.A1_at	0.00775	0.0293281	0.0312231	0.208522	10.7375	10.9578	0.0312231	-1.16496	1	1	1	---	---	BI866886	Dr.102585	---	---	---	---	---
Dr.13991.1.S1_at	0.634695	0.219853	0.0313081	0.208937	11.9311	11.5928	0.0313081	1.26428	1	1	1	sub1	SUB1 homolog (S. cerevisiae)	BQ481098	Dr.13991	436778	0006355 // regulation of transcription, DNA-dependent // inferred from electronic annotation	---	0003677 // DNA binding // inferred from electronic annotation /// 0003713 // transcription coactivator activity // inferred from electronic annotation /// 0005488 // binding // inferred from electronic annotation	---
AFFX-BioB-5_at	0.266145	0.137159	0.0313615	0.209351	10.587	10.2324	0.0313615	1.27859	1	1	1	---	---	AFFX-BioB-5	---	---	0008152 // metabolic process // inferred from electronic annotation /// 0009058 // biosynthetic process // inferred from electronic annotation /// 0009102 // biotin biosynthetic process // inferred from electronic annotation /// 0009236 // cobalamin biosynthetic process // inferred from electronic annotation	0005737 // cytoplasm // inferred from electronic annotation	0000166 // nucleotide binding // inferred from electronic annotation /// 0000287 // magnesium ion binding // inferred from electronic annotation /// 0003824 // catalytic activity // inferred from electronic annotation /// 0004015 // adenosylmethionine-8-amino-7-oxononanoate transaminase activity // inferred from electronic annotation /// 0004076 // biotin synthase activity // inferred from electr…	---
Dr.11130.1.A1_at	0.352937	0.159118	0.0316458	0.210238	8.00598	7.62963	0.0316458	1.29805	0.285714	0.571429	0.571429	zgc:101559	zgc:101559	BG305604	Dr.82860	492776	0007264 // small GTPase mediated signal transduction // inferred from electronic annotation /// 0015031 // protein transport // inferred from electronic annotation	---	0000166 // nucleotide binding // inferred from electronic annotation /// 0005525 // GTP binding // inferred from electronic annotation	---
Dr.20880.1.S1_at	0.0516445	0.0637357	0.0316865	0.210238	8.41149	8.16829	0.0316865	1.18361	0.357143	0.571429	0.571429	polr3c	polymerase (RNA) III (DNA directed) polypeptide C	BC046092.1	Dr.20880	393201	0006350 // transcription // inferred from electronic annotation	0005634 // nucleus // inferred from electronic annotation	0003677 // DNA binding // inferred from electronic annotation /// 0003899 // DNA-directed RNA polymerase activity // inferred from electronic annotation	---
Dr.23801.1.A1_at	0.510102	0.193845	0.0317309	0.210238	8.40413	8.99074	0.0317309	-1.50172	0.785714	0.285714	0.785714	rrm2b	ribonucleotide reductase M2 b	AI545285	Dr.51831	368909	0009186 // deoxyribonucleoside diphosphate metabolic process // inferred from electronic annotation /// 0055114 // oxidation reduction // inferred from electronic annotation	---	0004748 // ribonucleoside-diphosphate reductase activity // inferred from electronic annotation /// 0016491 // oxidoreductase activity // inferred from electronic annotation /// 0046914 // transition metal ion binding // inferred from electronic annotation	---
Dr.16612.1.S1_at	0.144438	0.0997572	0.0317736	0.210238	8.29069	7.9245	0.0317736	1.28894	0.5	0.5	0.5	si:ch211-14a17.6	si:ch211-14a17.6	BM182402	Dr.84932	100007955	---	---	---	---
Dr.13321.1.S1_at	0.0158607	0.0384268	0.0317811	0.210238	10.5236	10.2051	0.0317811	1.24702	1	1	1	hig1	hypoxia induced gene 1	AB094785.1	Dr.76367	373084	---	---	---	---
Dr.542.1.S1_at	0.000599406	0.01273	0.0317953	0.210238	9.85653	9.6964	0.0317953	1.11738	1	1	1	mdm2	transformed 3T3 cell double minute 2 homolog (mouse)	AF356346.1	Dr.75764	30637	0019941 // modification-dependent protein catabolic process // inferred from electronic annotation	0005622 // intracellular // inferred from electronic annotation /// 0005634 // nucleus // inferred from electronic annotation /// 0005730 // nucleolus // inferred from electronic annotation	0005515 // protein binding // inferred from electronic annotation /// 0008270 // zinc ion binding // inferred from electronic annotation /// 0016874 // ligase activity // inferred from electronic annotation /// 0046872 // metal ion binding // inferred from electronic annotation	---
Dr.1192.1.S1_at	0.0338765	0.052073	0.0318209	0.210238	11.4976	11.2271	0.0318209	1.20625	1	1	1	ptgds	prostaglandin D2 synthase	AB071601.1	---	336492	0006629 // lipid metabolic process // inferred from electronic annotation /// 0006810 // transport // inferred from electronic annotation	---	0001972 // retinoic acid binding // inferred from direct assay /// 0004667 // prostaglandin-D synthase activity // inferred from direct assay /// 0005215 // transporter activity // inferred from electronic annotation /// 0005488 // binding // inferred from electronic annotation	---
Dr.9036.1.A1_at	0.00631443	0.0266942	0.0318994	0.210551	9.82281	10.0469	0.0318994	-1.16802	1	1	1	zgc:136982	zgc:136982	AW128384	Dr.132749	678628	---	---	---	---
Dr.1864.1.A1_at	0.169357	0.107965	0.0319904	0.210551	10.3729	10.6526	0.0319904	-1.21391	1	1	1	LOC100149907 /// zgc:175222	similar to myosin phosphatase-Rho interacting protein /// zgc:175222	BI889432	Dr.77661	100149907 /// 558831	---	---	---	---
Dr.4412.5.A1_at	0.128662	0.0952014	0.0319956	0.210551	9.88153	9.60277	0.0319956	1.21315	1	1	1	retsatl	retinol saturase (all-trans-retinol 13,14-reductase) like	BI878195	Dr.78614	677660	0006334 // nucleosome assembly // inferred from electronic annotation	0000786 // nucleosome // inferred from electronic annotation /// 0005634 // nucleus // inferred from electronic annotation /// 0005694 // chromosome // inferred from electronic annotation	0003677 // DNA binding // inferred from electronic annotation /// 0009055 // electron carrier activity // inferred from electronic annotation /// 0016491 // oxidoreductase activity // inferred from electronic annotation	---
Dr.16675.1.A1_at	0.378533	0.164958	0.0320394	0.210551	11.9256	11.6556	0.0320394	1.20574	1	1	1	mrp63	mitochondrial ribosomal protein 63	BI671116	Dr.76553	393748	---	0005739 // mitochondrion // inferred from electronic annotation /// 0005840 // ribosome // inferred from electronic annotation /// 0030529 // ribonucleoprotein complex // inferred from electronic annotation	---	---
Dr.7557.1.A1_at	0.0017313	0.0175967	0.0321186	0.210957	10.1615	10.4	0.0321186	-1.17977	1	1	1	zgc:92453	zgc:92453	AW019722	Dr.74238	436930	0006508 // proteolysis // inferred from electronic annotation	---	0003824 // catalytic activity // inferred from electronic annotation /// 0004222 // metalloendopeptidase activity // inferred from electronic annotation /// 0008270 // zinc ion binding // inferred from electronic annotation /// 0046872 // metal ion binding // inferred from electronic annotation	---
Dr.14012.1.S1_at	0.144521	0.100213	0.0322208	0.211362	9.91739	10.0988	0.0322208	-1.13396	1	1	1	chuk	conserved helix-loop-helix ubiquitous kinase	BC051614.1	Dr.14012	393287	0001757 // somite specification // inferred from mutant phenotype /// 0006468 // protein amino acid phosphorylation // inferred from electronic annotation /// 0007249 // I-kappaB kinase/NF-kappaB cascade // inferred from direct assay /// 0007252 // I-kappaB phosphorylation // inferred from direct assay /// 0007417 // central nervous system development // inferred from mutant phenotype /// 0043066…	0005634 // nucleus // inferred from electronic annotation /// 0005737 // cytoplasm // inferred from electronic annotation	0000166 // nucleotide binding // inferred from electronic annotation /// 0004672 // protein kinase activity // inferred from electronic annotation /// 0004674 // protein serine/threonine kinase activity // inferred from electronic annotation /// 0005515 // protein binding // inferred from physical interaction /// 0005524 // ATP binding // inferred from electronic annotation /// 0008384 // IkappaB…	---
Dr.5025.1.S1_at	0.0242614	0.0456982	0.0323511	0.211818	10.6781	10.4346	0.0323511	1.18384	1	1	1	---	---	AI588192	Dr.77730	---	---	---	---	---
Dr.17176.1.A1_at	0.0798476	0.0762614	0.0323766	0.211818	8.55121	8.17554	0.0323766	1.29745	0.5	0.857143	0.857143	st6gal2	ST6 beta-galactosamide alpha-2,6-sialyltranferase 2	BM103887	Dr.82299	403116	0006486 // protein amino acid glycosylation // inferred from electronic annotation	0005794 // Golgi apparatus // inferred from electronic annotation /// 0016020 // membrane // inferred from electronic annotation /// 0016021 // integral to membrane // inferred from electronic annotation /// 0030173 // integral to Golgi membrane // inferred from electronic annotation	0003835 // beta-galactoside alpha-2,6-sialyltransferase activity // inferred from electronic annotation /// 0003835 // beta-galactoside alpha-2,6-sialyltransferase activity // inferred from sequence or structural similarity /// 0008373 // sialyltransferase activity // inferred from electronic annotation /// 0016740 // transferase activity // inferred from electronic annotation /// 0016757 // tran…	---
Dr.16718.2.A1_at	0.0725866	0.0733094	0.0324164	0.211818	8.37379	8.00035	0.0324164	1.29544	0.642857	0.785714	0.785714	LOC100003075	similar to 5-formyltetrahydrofolate cyclo-ligase (5,10-methenyl-tetrahydrofolate synthetase) (Methenyl-THF synthetase) (MTHFS)	BI980761	Dr.16718	100003075	0009396 // folic acid and derivative biosynthetic process // inferred from electronic annotation	---	0005524 // ATP binding // inferred from electronic annotation /// 0030272 // 5-formyltetrahydrofolate cyclo-ligase activity // inferred from electronic annotation	---
Dr.12145.1.A1_at	0.0180163	0.0403739	0.0324941	0.211818	13.878	13.7285	0.0324941	1.10918	1	1	1	---	---	BC046015.1	Dr.88620	---	---	---	---	---
Dr.8658.1.A1_at	0.107741	0.0877902	0.0325134	0.211818	11.3448	11.5052	0.0325134	-1.11759	1	1	1	zgc:162345	zgc:162345	AL723244	Dr.8658	504061	0006306 // DNA methylation // inferred from electronic annotation /// 0006333 // chromatin assembly or disassembly // inferred from electronic annotation	0000785 // chromatin // inferred from electronic annotation /// 0005634 // nucleus // inferred from electronic annotation	0003677 // DNA binding // inferred from electronic annotation /// 0003682 // chromatin binding // inferred from electronic annotation	---
Dr.1511.1.A1_at	0.28499	0.142102	0.0325337	0.211818	9.21009	9.50166	0.0325337	-1.22397	1	0.928571	1	---	---	AW420243	Dr.122442	---	---	---	---	---
Dr.20053.2.A1_at	0.228065	0.126697	0.032556	0.211969	14.5208	14.6953	0.032556	-1.12865	1	1	1	ilf3	interleukin enhancer binding factor 3	BI880673	Dr.76843	321868	0006350 // transcription // inferred from electronic annotation /// 0045449 // regulation of transcription // inferred from electronic annotation	0005622 // intracellular // inferred from electronic annotation /// 0005634 // nucleus // inferred from electronic annotation	0003677 // DNA binding // inferred from electronic annotation /// 0003723 // RNA binding // inferred from electronic annotation /// 0003725 // double-stranded RNA binding // inferred from electronic annotation	---
Dr.13218.1.A1_at	0.57922	0.208231	0.0326458	0.211969	8.53685	8.22582	0.0326458	1.24059	0.571429	0.642857	0.642857	zgc:153949	zgc:153949	BI884368	Dr.41014	563304	---	---	---	---
Dr.987.1.S1_at	0.8832	0.269431	0.0326758	0.212369	9.317	9.80813	0.0326758	-1.40554	1	1	1	gale	UDP-galactose-4-epimerase	AI883475	Dr.32376	678540	0005975 // carbohydrate metabolic process // inferred from electronic annotation /// 0006012 // galactose metabolic process // inferred from electronic annotation /// 0008152 // metabolic process // inferred from electronic annotation /// 0044237 // cellular metabolic process // inferred from electronic annotation	---	0003824 // catalytic activity // inferred from electronic annotation /// 0003978 // UDP-glucose 4-epimerase activity // inferred from electronic annotation /// 0005488 // binding // inferred from electronic annotation /// 0016853 // isomerase activity // inferred from electronic annotation /// 0016857 // racemase and epimerase activity, acting on carbohydrates and derivatives // inferred from ele…	---
Dr.14584.1.S1_at	0.0264287	0.047363	0.0327861	0.212417	10.6601	10.7906	0.0327861	-1.09474	1	1	1	zgc:110214	zgc:110214	BI533468	Dr.78006	550514	---	---	---	---
Dr.5629.1.A1_at	0.026095	0.0471502	0.0327872	0.212417	10.1775	10.4261	0.0327872	-1.18799	1	1	1	LOC571337	similar to CTD (carboxy-terminal domain, RNA polymerase II, polypeptide A) small phosphatase like 2	AI626429	Dr.5629	571337	---	---	---	---
Dr.26414.1.S1_at	0.0921121	0.0820499	0.032855	0.212417	9.00735	8.56086	0.032855	1.36272	0.857143	1	1	id:ibd5063	id:ibd5063	BG985448	---	338163	---	---	---	---
Dr.12853.1.A1_at	0.343114	0.156541	0.0328671	0.212417	9.25322	9.66798	0.0328671	-1.33307	1	0.857143	1	ube2d1	ubiquitin-conjugating enzyme E2D 1 (UBC4/5 homolog, yeast)	BI880125	Dr.76236	324015	0000209 // protein polyubiquitination // inferred from sequence or structural similarity /// 0006511 // ubiquitin-dependent protein catabolic process // inferred from sequence or structural similarity /// 0019941 // modification-dependent protein catabolic process // inferred from electronic annotation /// 0031398 // positive regulation of protein ubiquitination // inferred from sequence or struc…	---	0016874 // ligase activity // inferred from electronic annotation /// 0019787 // small conjugating protein ligase activity // inferred from electronic annotation	---
Dr.12593.1.S1_at	0.107831	0.0877902	0.0328965	0.212417	9.93581	10.2652	0.0328965	-1.25651	1	1	1	klf3	Kruppel-like factor 3 (basic)	NM_131859.1	Dr.79292	117603	---	0005622 // intracellular // inferred from electronic annotation	0003676 // nucleic acid binding // inferred from electronic annotation /// 0008270 // zinc ion binding // inferred from electronic annotation	---
Dr.22408.1.A1_at	0.0183344	0.0406957	0.0330434	0.212813	9.85274	9.60283	0.0330434	1.18913	1	1	1	syngr2a	synaptogyrin 2a	AW077774	Dr.74587	563028	---	0016020 // membrane // inferred from electronic annotation /// 0016021 // integral to membrane // inferred from electronic annotation	---	---
Dr.11310.3.S1_at	0.435928	0.177545	0.0330867	0.213208	11.2614	10.851	0.0330867	1.32907	1	1	1	tuba1 /// wu:fb37a10	tubulin, alpha 1 /// wu:fb37a10	BG306212	Dr.11310	373080 /// 573216	0007017 // microtubule-based process // inferred from electronic annotation /// 0007018 // microtubule-based movement // inferred from electronic annotation /// 0051258 // protein polymerization // inferred from electronic annotation	0005874 // microtubule // inferred from electronic annotation /// 0043234 // protein complex // inferred from electronic annotation	0000166 // nucleotide binding // inferred from electronic annotation /// 0003924 // GTPase activity // inferred from electronic annotation /// 0005198 // structural molecule activity // inferred from electronic annotation /// 0005525 // GTP binding // inferred from electronic annotation	---
Dr.13996.1.A1_at	0.0826976	0.0776685	0.0331552	0.213354	8.15064	7.61518	0.0331552	1.4494	0.214286	0.571429	0.571429	zp3c	zona pellucida glycoprotein 3c	BQ078419	Dr.113688	563179	---	---	---	---
Dr.8743.2.S1_at	0.279549	0.140779	0.0331818	0.213354	10.6835	10.9463	0.0331818	-1.19975	1	1	1	rbm39b	RNA binding motif protein 39b	AI641773	Dr.76447	541556	0006397 // mRNA processing // inferred from electronic annotation	0005634 // nucleus // inferred from electronic annotation	0000166 // nucleotide binding // inferred from electronic annotation /// 0003676 // nucleic acid binding // inferred from electronic annotation /// 0003723 // RNA binding // inferred from electronic annotation	---
Dr.13216.1.A1_at	0.201031	0.118148	0.0334066	0.21414	8.63824	8.27766	0.0334066	1.28394	0.571429	0.642857	0.642857	---	---	BM861428	Dr.150412	---	---	---	---	---
Dr.908.1.S1_at	0.0316257	0.0504027	0.0334349	0.21414	15.6568	15.7807	0.0334349	-1.08967	1	1	1	eef2l	eukaryotic translation elongation factor 2, like	BC045488.1	Dr.75112	326929	0009790 // embryonic development // inferred from mutant phenotype /// 0042221 // response to chemical stimulus // inferred from direct assay	---	0000166 // nucleotide binding // inferred from electronic annotation /// 0003746 // translation elongation factor activity // inferred from electronic annotation /// 0003924 // GTPase activity // inferred from electronic annotation /// 0005525 // GTP binding // inferred from electronic annotation	---
Dr.7590.2.S1_at	0.364298	0.161494	0.0334839	0.214283	10.8656	11.1873	0.0334839	-1.24986	1	1	1	---	---	AI584663	Dr.77628	---	---	---	---	---
Dr.466.1.S1_at	0.0740271	0.0739825	0.0335187	0.214283	8.8622	9.35149	0.0335187	-1.40376	1	0.857143	1	acss1	acyl-CoA synthetase short-chain family member 1	BI890155	Dr.75261	541435	0008152 // metabolic process // inferred from electronic annotation	---	0003824 // catalytic activity // inferred from electronic annotation /// 0003987 // acetate-CoA ligase activity // inferred from electronic annotation /// 0016208 // AMP binding // inferred from electronic annotation	---
Dr.427.1.A1_a_at	0.108061	0.0877902	0.0335938	0.214567	7.93813	6.90488	0.0335938	2.04664	0.142857	0.428571	0.428571	wu:fa11f12	wu:fa11f12	AA494845	---	335006	---	---	---	---
Dr.8162.1.S1_at	0.107698	0.0877902	0.0336647	0.214567	9.3087	8.79792	0.0336647	1.42483	1	1	1	mespa	mesoderm posterior a	NM_131551.1	Dr.79124	58069	0001702 // gastrulation with mouth forming second // inferred from mutant phenotype /// 0001707 // mesoderm formation // inferred from mutant phenotype /// 0032526 // response to retinoic acid // inferred from direct assay /// 0045449 // regulation of transcription // inferred from electronic annotation	0005634 // nucleus // inferred from electronic annotation	0030528 // transcription regulator activity // inferred from electronic annotation	---
Dr.11266.2.A1_at	0.251046	0.133062	0.03369	0.214567	8.02392	7.19072	0.03369	1.78163	0.214286	0.428571	0.428571	wu:fd20c02	wu:fd20c02	AI721393	---	327280	---	---	---	---
Dr.24326.1.S1_at	0.0164311	0.0389908	0.0337151	0.214567	9.9912	9.71705	0.0337151	1.20928	1	1	1	zgc:56476	zgc:56476	BC049455.1	Dr.29131	334956	0006396 // RNA processing // inferred from electronic annotation	0005634 // nucleus // inferred from electronic annotation /// 0030529 // ribonucleoprotein complex // inferred from electronic annotation	0000166 // nucleotide binding // inferred from electronic annotation /// 0003676 // nucleic acid binding // inferred from electronic annotation /// 0003723 // RNA binding // inferred from electronic annotation	---
Dr.4322.1.A1_at	0.00160859	0.0171987	0.0337859	0.214708	8.21592	8.41256	0.0337859	-1.14603	0.714286	0.428571	0.714286	DKEYP-94H10.5	hypothetical protein LOC100000849	BI980223	Dr.4322	100000849	0006468 // protein amino acid phosphorylation // inferred from electronic annotation /// 0007165 // signal transduction // inferred from electronic annotation	---	0000166 // nucleotide binding // inferred from electronic annotation /// 0004672 // protein kinase activity // inferred from electronic annotation /// 0004674 // protein serine/threonine kinase activity // inferred from electronic annotation /// 0004871 // signal transducer activity // inferred from electronic annotation /// 0005524 // ATP binding // inferred from electronic annotation /// 001630…	---
Dr.18821.1.S1_at	0.175864	0.110209	0.0338007	0.214708	9.21234	9.67559	0.0338007	-1.37864	1	1	1	LOC559439	similar to HECT, UBA and WWE domain containing 1	CB363280	Dr.76202	559439	0006464 // protein modification process // inferred from electronic annotation	0005622 // intracellular // inferred from electronic annotation	0016881 // acid-amino acid ligase activity // inferred from electronic annotation	---
Dr.25444.1.A1_at	0.260987	0.136172	0.0338973	0.214848	9.34946	9.77019	0.0338973	-1.3386	1	0.928571	1	---	---	BF717291	Dr.122602	---	---	---	---	---
Dr.17093.1.A1_at	0.009359	0.0318246	0.0339432	0.214848	9.16074	8.89884	0.0339432	1.19906	0.642857	0.928571	0.928571	ptcd3	pentatricopeptide repeat domain 3	BM095932	Dr.34141	553325	---	0005739 // mitochondrion // inferred from electronic annotation	---	---
Dr.15698.1.A1_at	0.0463775	0.0598403	0.0339734	0.215234	11.2138	11.0503	0.0339734	1.12003	1	1	1	CH211-45M15.1	Hypothetical protein LOC556137	CD280125	Dr.82864	556137	---	---	---	---
Dr.9374.1.A1_at	0.0785652	0.0758999	0.0340835	0.215373	9.38305	9.58245	0.0340835	-1.14822	1	1	1	si:ch211-184m19.1	si:ch211-184m19.1	AI641655	Dr.9374	558218	---	---	---	---
Dr.11528.1.A1_at	0.0213818	0.0436479	0.0340915	0.215373	8.35833	8.07563	0.0340915	1.21648	0.5	0.714286	0.714286	LOC799498	similar to Tudor domain-containing protein 6 (Antigen NY-CO-45) (Cancer/testis antigen 41.2) (CT41.2)	AW342622	Dr.134004	799498	---	---	0003676 // nucleic acid binding // inferred from electronic annotation	---
Dr.16366.1.S1_at	0.131171	0.0955918	0.0342981	0.216388	8.1355	7.12454	0.0342981	2.01525	0.142857	0.571429	0.571429	---	---	BI430182	Dr.133690	---	---	---	---	---
Dr.2392.1.A1_at	0.325974	0.152045	0.0344439	0.216658	9.9018	9.66225	0.0344439	1.18063	1	1	1	ndufs8	NADH dehydrogenase (ubiquinone) Fe-S protein 8, (NADH-coenzyme Q reductase)	BU709740	Dr.76813	406413	0055114 // oxidation reduction // inferred from electronic annotation	0016020 // membrane // inferred from electronic annotation	0005506 // iron ion binding // inferred from electronic annotation /// 0009055 // electron carrier activity // inferred from electronic annotation /// 0016491 // oxidoreductase activity // inferred from electronic annotation /// 0016651 // oxidoreductase activity, acting on NADH or NADPH // inferred from electronic annotation /// 0046872 // metal ion binding // inferred from electronic annotation…	---
Dr.25093.1.A1_s_at	0.19608	0.116853	0.0344544	0.216658	6.53338	8.07719	0.0344544	-2.91563	0.571429	0.142857	0.571429	si:dkey-7c18.24	si:dkey-7c18.24	BE605667	Dr.104301	562950	---	---	---	---
Dr.13606.1.A1_at	0.143528	0.0997572	0.0344655	0.216658	8.96756	8.48802	0.0344655	1.3943	0.571429	0.928571	0.928571	snx10a	sorting nexin 10a	BI867022	Dr.13606	403027	0007154 // cell communication // inferred from electronic annotation	---	0005515 // protein binding // inferred from electronic annotation /// 0035091 // phosphoinositide binding // inferred from electronic annotation	---
Dr.5005.1.A1_at	0.0599132	0.0676317	0.0344977	0.216658	12.2961	12.568	0.0344977	-1.20736	1	1	1	wu:fc15d06	wu:fc15d06	AI641461	---	323959	---	---	---	---
Dr.13677.1.S1_at	0.162614	0.106072	0.0346897	0.217419	10.0301	9.80668	0.0346897	1.16753	1	1	1	zgc:55317	zgc:55317	BC042318.1	Dr.13677	393094	---	---	0016813 // hydrolase activity, acting on carbon-nitrogen (but not peptide) bonds, in linear amidines // inferred from electronic annotation /// 0046872 // metal ion binding // inferred from electronic annotation	---
Dr.53.1.S1_at	0.010418	0.0321403	0.0347092	0.217419	10.9742	11.1037	0.0347092	-1.0939	1	1	1	cse1l	chromosome segregation 1-like (S. cerevisiae)	BC052479.1	Dr.75377	30707	0000059 // protein import into nucleus, docking // inferred from electronic annotation /// 0006810 // transport // inferred from electronic annotation /// 0006886 // intracellular protein transport // inferred from electronic annotation /// 0008283 // cell proliferation // inferred from electronic annotation /// 0015031 // protein transport // inferred from electronic annotation	0005634 // nucleus // inferred from electronic annotation /// 0005643 // nuclear pore // inferred from electronic annotation /// 0005737 // cytoplasm // inferred from electronic annotation	0005488 // binding // inferred from electronic annotation /// 0008262 // importin-alpha export receptor activity // inferred from electronic annotation /// 0008565 // protein transporter activity // inferred from electronic annotation	---
Dr.8723.1.S1_at	0.0450203	0.0589776	0.0348492	0.217798	10.6337	11.1369	0.0348492	-1.41733	1	1	1	zgc:92903	zgc:92903	BI864002	Dr.79021	436734	0045454 // cell redox homeostasis // inferred from electronic annotation	---	---	---
Dr.2745.1.A1_at	0.0508374	0.0629803	0.0350094	0.218554	8.37071	8.64079	0.0350094	-1.20588	0.714286	0.571429	0.714286	---	---	AI878407	---	---	---	---	---	---
Dr.12368.1.A1_at	0.00119748	0.0160419	0.0350268	0.218554	11.4206	11.5568	0.0350268	-1.099	1	1	1	si:dkey-171o17.2	si:dkey-171o17.2	BI879806	Dr.43219	550606	0006461 // protein complex assembly // inferred from electronic annotation	0005739 // mitochondrion // inferred from electronic annotation	---	---
Dr.5385.1.A1_at	0.0320561	0.0506039	0.0350906	0.218811	11.7779	11.855	0.0350906	-1.0549	1	1	1	nr2f6a	nuclear receptor subfamily 2, group F, member 6a	AI957563	Dr.77527	325637	0006350 // transcription // inferred from electronic annotation /// 0006355 // regulation of transcription, DNA-dependent // inferred from electronic annotation /// 0045449 // regulation of transcription // inferred from electronic annotation	0005634 // nucleus // inferred from electronic annotation	0003677 // DNA binding // inferred from electronic annotation /// 0003700 // transcription factor activity // inferred from electronic annotation /// 0003707 // steroid hormone receptor activity // inferred from electronic annotation /// 0004872 // receptor activity // inferred from electronic annotation /// 0004879 // ligand-dependent nuclear receptor activity // inferred from electronic annotat…	---
Dr.4444.1.S1_at	0.138512	0.0982426	0.0352	0.218811	10.3329	10.556	0.0352	-1.16727	1	1	1	zgc:110069	zgc:110069	AL730922	Dr.106332	553511	---	---	---	---
Dr.3025.1.A1_at	0.0956215	0.0833586	0.035201	0.218811	9.9114	10.4508	0.035201	-1.45342	1	1	1	LOC100006895	similar to LOC567732 protein	BM316867	Dr.81980	100006895	---	---	---	---
Dr.457.1.A1_at	0.0873465	0.0799036	0.0352068	0.218811	10.1512	9.64355	0.0352068	1.42177	1	1	1	CH211-163B2.4	hypothetical protein LOC100003064	BU670735	Dr.149826	100003064	---	---	---	---
Dr.15988.1.S1_at	0.0283415	0.0487528	0.0352549	0.219066	8.99208	8.33845	0.0352549	1.57313	0.714286	0.714286	0.714286	zgc:158852	zgc:158852	BM571673	Dr.112519	565497	---	---	0004867 // serine-type endopeptidase inhibitor activity // inferred from electronic annotation /// 0030414 // peptidase inhibitor activity // inferred from electronic annotation	---
Dr.14518.1.S1_at	0.284651	0.142102	0.0353855	0.219066	8.45603	8.92058	0.0353855	-1.37988	0.857143	0.928571	0.928571	zgc:110788	zgc:110788	BI673509	Dr.83494	503601	---	---	---	---
Dr.4726.1.A1_at	0.471885	0.185864	0.0354016	0.219066	9.53611	9.24566	0.0354016	1.22302	1	1	1	atpaf2	ATP synthase mitochondrial F1 complex assembly factor 2	AI330681	Dr.76194	560253	0043461 // proton-transporting ATP synthase complex assembly // inferred from electronic annotation	---	0005515 // protein binding // inferred from electronic annotation	---
Dr.10571.1.A1_at	0.866725	0.265867	0.0354448	0.219066	9.613	9.9429	0.0354448	-1.25693	1	1	1	---	---	AI626355	---	---	---	---	---	---
Dr.5428.2.A1_at	0.00121238	0.0160755	0.0354747	0.219439	9.15762	9.35745	0.0354747	-1.14856	1	1	1	pik3r3	phosphoinositide-3-kinase, regulatory subunit, polypeptide 3 (p55, gamma)	BG304105	Dr.105918	100000252	---	0005942 // phosphoinositide 3-kinase complex // inferred from electronic annotation	0005515 // protein binding // inferred from electronic annotation /// 0016301 // kinase activity // inferred from electronic annotation /// 0035014 // phosphoinositide 3-kinase regulator activity // inferred from electronic annotation	---
Dr.9964.2.S1_at	0.00437459	0.0238841	0.0355665	0.219811	8.29288	8.61115	0.0355665	-1.24684	0.857143	0.571429	0.857143	akap9	A kinase (PRKA) anchor protein (yotiao) 9	CD605889	Dr.106145	565037	---	---	---	---
Dr.10113.1.S1_at	0.271013	0.138607	0.0356856	0.219936	10.2358	9.96554	0.0356856	1.20604	1	1	1	cox17	COX17 cytochrome c oxidase assembly homolog (S. cerevisiae)	BE201771	Dr.82168	447914	0006825 // copper ion transport // inferred from electronic annotation /// 0046688 // response to copper ion // inferred from direct assay	0005758 // mitochondrial intermembrane space // inferred from electronic annotation	0005507 // copper ion binding // inferred from electronic annotation /// 0016531 // copper chaperone activity // inferred from electronic annotation	---
Dr.4667.1.A1_at	0.114794	0.0901898	0.0357121	0.219936	10.0548	10.5111	0.0357121	-1.37205	1	1	1	---	---	AI793974	Dr.76697	---	---	---	---	---
Dr.11256.1.A1_at	0.0166843	0.0393442	0.0357955	0.219939	11.435	11.2998	0.0357955	1.09826	1	1	1	---	---	BG306353	Dr.11256	---	---	---	---	---
Dr.7926.1.A1_at	0.0170477	0.0396912	0.035849	0.219939	10.8989	11.0717	0.035849	-1.12727	1	1	1	cirh1a	cirrhosis, autosomal recessive 1A (cirhin)	AL917256	Dr.7926	406571	---	---	---	---
Dr.25530.1.A1_at	0.193141	0.115802	0.0358536	0.219939	9.13363	8.87124	0.0358536	1.19946	1	1	1	terf1	telomeric repeat binding factor (NIMA-interacting) 1	BM104181	Dr.77345	566954	0007004 // telomere maintenance via telomerase // inferred from electronic annotation /// 0045449 // regulation of transcription // inferred from electronic annotation	0000781 // chromosome, telomeric region // inferred from electronic annotation /// 0005634 // nucleus // inferred from electronic annotation	0003677 // DNA binding // inferred from electronic annotation /// 0005515 // protein binding // inferred from electronic annotation /// 0042162 // telomeric DNA binding // inferred from electronic annotation	---
DrAffx.2.48.S1_at	0.0955231	0.0833586	0.0358704	0.219939	7.98365	8.79243	0.0358704	-1.75173	0.714286	0.571429	0.714286	zgc:195056	zgc:195056	AL922288	---	790957	0055114 // oxidation reduction // inferred from electronic annotation	---	0004497 // monooxygenase activity // inferred from electronic annotation /// 0005506 // iron ion binding // inferred from electronic annotation /// 0009055 // electron carrier activity // inferred from electronic annotation /// 0016491 // oxidoreductase activity // inferred from electronic annotation /// 0020037 // heme binding // inferred from electronic annotation /// 0046872 // metal ion bindi…	---
Dr.14216.1.A1_at	0.00887143	0.0312511	0.0359461	0.219939	10.8733	10.7305	0.0359461	1.10406	1	1	1	LOC402803	hypothetical protein LOC402803	BI980289	Dr.14216	402803	0007049 // cell cycle // inferred from electronic annotation	0005634 // nucleus // inferred from electronic annotation	---	---
Dr.4831.1.A1_at	0.792155	0.251063	0.0359643	0.220063	8.6381	8.89008	0.0359643	-1.19084	1	0.857143	1	hiat1a	hippocampus abundant transcript 1a	AI477208	Dr.77007	322115	0006810 // transport // inferred from electronic annotation /// 0015904 // tetracycline transport // inferred from electronic annotation /// 0046677 // response to antibiotic // inferred from electronic annotation /// 0055085 // transmembrane transport // inferred from electronic annotation	0016020 // membrane // inferred from electronic annotation /// 0016021 // integral to membrane // inferred from electronic annotation	0005215 // transporter activity // inferred from electronic annotation /// 0015520 // tetracycline:hydrogen antiporter activity // inferred from electronic annotation	---
Dr.7643.1.S1_at	0.714103	0.235462	0.0360303	0.220063	10.4747	10.9657	0.0360303	-1.40544	1	1	1	fam116b	family with sequence similarity 116, member B	AW116290	Dr.114689	337436	---	---	---	---
Dr.25642.1.A1_at	0.0117285	0.0333799	0.0360605	0.220186	9.68716	9.48272	0.0360605	1.15224	1	1	1	eapp	e2f-associated phosphoprotein	BI867521	Dr.77658	327318	---	---	---	---
Dr.24921.1.S1_at	0.112431	0.0893344	0.0361322	0.220186	12.5293	12.3205	0.0361322	1.15577	1	1	1	gpx4b	glutathione peroxidase 4b	BM036392	Dr.24921	352929	0006979 // response to oxidative stress // inferred from electronic annotation /// 0055114 // oxidation reduction // inferred from electronic annotation	---	0004601 // peroxidase activity // inferred from electronic annotation /// 0004602 // glutathione peroxidase activity // inferred from electronic annotation /// 0008430 // selenium binding // inferred from electronic annotation /// 0016491 // oxidoreductase activity // inferred from electronic annotation /// 0047066 // phospholipid-hydroperoxide glutathione peroxidase activity // inferred from ele…	---
Dr.186.1.S1_at	0.215472	0.122618	0.0361676	0.220308	11.2525	11.5395	0.0361676	-1.22016	1	1	1	atp6v1ba	ATPase, H+ transporting, lysosomal, V1 subunit B, member a	AF472614.1	Dr.75462	359839	0006810 // transport // inferred from electronic annotation /// 0006811 // ion transport // inferred from electronic annotation /// 0015986 // ATP synthesis coupled proton transport // inferred from electronic annotation /// 0015992 // proton transport // inferred from electronic annotation /// 0046034 // ATP metabolic process // inferred from electronic annotation	0016469 // proton-transporting two-sector ATPase complex // inferred from electronic annotation /// 0033178 // proton-transporting two-sector ATPase complex, catalytic domain // inferred from electronic annotation /// 0033180 // proton-transporting V-type ATPase, V1 domain // inferred from electronic annotation	0015078 // hydrogen ion transmembrane transporter activity // inferred from electronic annotation /// 0016820 // hydrolase activity, acting on acid anhydrides, catalyzing transmembrane movement of substances // inferred from electronic annotation /// 0046933 // hydrogen ion transporting ATP synthase activity, rotational mechanism // inferred from electronic annotation /// 0046961 // proton-transp…	---
Dr.11989.1.A1_at	0.157226	0.104197	0.0362234	0.220308	10.9361	10.8151	0.0362234	1.08753	1	1	1	mrpl38	mitochondrial ribosomal protein L38	AI964108	Dr.79752	405881	---	0005840 // ribosome // inferred from electronic annotation	---	---
Dr.776.1.S1_at	0.00139661	0.0169701	0.036299	0.22031	10.9021	11.1912	0.036299	-1.22185	1	1	1	eef1db	elongation factor-1, delta, b	BM025964	Dr.104507	560745	0006412 // translation // inferred from electronic annotation /// 0006414 // translational elongation // inferred from electronic annotation	0005853 // eukaryotic translation elongation factor 1 complex // inferred from electronic annotation	0003746 // translation elongation factor activity // inferred from electronic annotation	---
Dr.11103.1.A1_at	0.324085	0.151687	0.0363409	0.22031	8.34535	7.16171	0.0363409	2.2715	0	0.428571	0.428571	wu:fk54g04	wu:fk54g04	BG305478	---	335674	---	---	---	---
Dr.1481.1.A1_at	0.0271503	0.0478443	0.0363687	0.22031	9.09284	8.71406	0.0363687	1.30024	0.857143	1	1	vars	valyl-tRNA synthetase	BQ450226	Dr.1481	114427	0006412 // translation // inferred from electronic annotation /// 0006418 // tRNA aminoacylation for protein translation // inferred from electronic annotation /// 0006438 // valyl-tRNA aminoacylation // inferred from electronic annotation	0005737 // cytoplasm // inferred from electronic annotation	0000166 // nucleotide binding // inferred from electronic annotation /// 0004812 // aminoacyl-tRNA ligase activity // inferred from electronic annotation /// 0004832 // valine-tRNA ligase activity // inferred from electronic annotation /// 0005524 // ATP binding // inferred from electronic annotation /// 0016874 // ligase activity // inferred from electronic annotation	---
Dr.11296.1.S1_at	0.0526626	0.0641127	0.0364368	0.22031	11.6851	11.8572	0.0364368	-1.12671	1	1	1	slc43a1a	solute carrier family 43, member 1a	BC044509.1	Dr.106021	334395	---	---	---	---
Dr.23179.1.A1_at	0.743073	0.240983	0.0364467	0.22031	8.00347	7.40772	0.0364467	1.51125	0	0.428571	0.428571	LOC100007926	hypothetical LOC100007926	AW777710	Dr.81888	100007926	---	---	---	---
Dr.839.2.S1_a_at	0.000153329	0.00878719	0.0365189	0.220552	7.6699	8.26574	0.0365189	-1.51135	0.571429	0.428571	0.571429	---	---	BI885231	---	---	---	---	---	---
Dr.1227.1.S1_at	0.220385	0.124379	0.036567	0.220552	11.6484	11.3968	0.036567	1.19059	1	1	1	tmem167a	transmembrane protein 167A	BI866890	Dr.76345	541340	---	0016020 // membrane // inferred from electronic annotation /// 0016021 // integral to membrane // inferred from electronic annotation	---	---
Dr.13723.1.S1_at	0.197309	0.117002	0.0366169	0.220552	10.4471	10.0165	0.0366169	1.34775	1	1	1	zgc:103761	zgc:103761	BI867869	Dr.84502	447915	---	0005840 // ribosome // inferred from electronic annotation	---	---
Dr.16370.1.S1_at	0.0109169	0.0329883	0.0366213	0.220552	9.9945	9.8469	0.0366213	1.10773	1	1	1	mobkl2a	MOB1, Mps One Binder kinase activator-like 2A (yeast)	BC049527.1	Dr.35692	325366	---	---	0005515 // protein binding // inferred from electronic annotation /// 0016301 // kinase activity // inferred from electronic annotation	---
Dr.26371.1.A1_at	0.00326581	0.0213092	0.0366649	0.220913	9.65871	9.36894	0.0366649	1.22245	0.857143	1	1	zgc:92313	zgc:92313	AI667676	Dr.78678	436869	0006508 // proteolysis // inferred from electronic annotation	---	0003824 // catalytic activity // inferred from electronic annotation /// 0004252 // serine-type endopeptidase activity // inferred from electronic annotation /// 0008233 // peptidase activity // inferred from electronic annotation /// 0008236 // serine-type peptidase activity // inferred from electronic annotation /// 0016787 // hydrolase activity // inferred from electronic annotation	---
Dr.1305.1.A1_at	0.937417	0.281033	0.0367637	0.221032	8.35077	7.64709	0.0367637	1.62866	0.285714	0.642857	0.642857	LOC557363	similar to TAF6-like RNA polymerase II, p300/CBP-associated factor (PCAF)-associated factor	AA495013	Dr.75265	557363	0006352 // transcription initiation // inferred from electronic annotation /// 0051090 // regulation of transcription factor activity // inferred from electronic annotation	0005634 // nucleus // inferred from electronic annotation	0003677 // DNA binding // inferred from electronic annotation /// 0003702 // RNA polymerase II transcription factor activity // inferred from electronic annotation /// 0016986 // transcription initiation factor activity // inferred from electronic annotation	---
Dr.24928.3.S1_at	0.14037	0.0984438	0.0367804	0.221032	8.57224	8.15979	0.0367804	1.33095	0.714286	1	1	wu:fc49e10	wu:fc49e10	AL718299	Dr.105956	561199	---	0005622 // intracellular // inferred from electronic annotation	0008270 // zinc ion binding // inferred from electronic annotation	---
Dr.4799.1.A1_at	0.164307	0.106309	0.0369281	0.221392	10.415	10.6433	0.0369281	-1.17143	1	1	1	wdr36	WD repeat domain 36	BM034983	Dr.4799	321745	0006364 // rRNA processing // inferred from electronic annotation /// 0006364 // rRNA processing // inferred from mutant phenotype	0005730 // nucleolus // inferred from direct assay /// 0005737 // cytoplasm // inferred from direct assay /// 0032040 // small-subunit processome // inferred from electronic annotation	---	---
Dr.24648.1.A1_s_at	0.120655	0.0922663	0.0369888	0.22175	10.0898	10.3704	0.0369888	-1.21469	1	1	1	amfr	autocrine motility factor receptor	BI474990	Dr.13893	406442	---	---	0004872 // receptor activity // inferred from electronic annotation /// 0005515 // protein binding // inferred from electronic annotation /// 0008270 // zinc ion binding // inferred from electronic annotation /// 0046872 // metal ion binding // inferred from electronic annotation	---
Dr.17697.1.A1_at	0.272521	0.139174	0.0371245	0.221867	9.28365	8.97352	0.0371245	1.23982	0.714286	0.785714	0.785714	zgc:92337	zgc:92337	BQ261584	Dr.17697	447838	0009058 // biosynthetic process // inferred from electronic annotation /// 0015937 // coenzyme A biosynthetic process // inferred from electronic annotation	---	0003824 // catalytic activity // inferred from electronic annotation /// 0004140 // dephospho-CoA kinase activity // inferred from electronic annotation /// 0005524 // ATP binding // inferred from electronic annotation /// 0016779 // nucleotidyltransferase activity // inferred from electronic annotation	---
Dr.1235.1.A1_at	0.155146	0.103397	0.0371261	0.221867	9.61403	9.25774	0.0371261	1.28013	1	1	1	---	---	BI885565	Dr.1235	---	---	---	---	---
Dr.11138.1.A1_at	0.795219	0.25157	0.0372081	0.222224	8.31802	6.95063	0.0372081	2.58004	0.214286	0.642857	0.642857	podxl2	podocalyxin-like 2	BM036980	Dr.80686	563754	---	---	---	---
Dr.10624.2.S1_at	0.436509	0.177736	0.0372689	0.22234	8.57935	7.62991	0.0372689	1.93113	0.285714	0.785714	0.785714	zgc:110343	zgc:110343	CD594679	Dr.81710	541344	0045454 // cell redox homeostasis // inferred from electronic annotation	---	0016209 // antioxidant activity // inferred from electronic annotation /// 0016491 // oxidoreductase activity // inferred from electronic annotation	---
Dr.9914.1.S1_at	0.538975	0.199962	0.0373402	0.22234	12.8574	12.7176	0.0373402	1.10175	1	1	1	zgc:92746	zgc:92746	BM181827	Dr.81975	436845	---	---	---	---
Dr.9510.1.A1_at	0.152883	0.102914	0.0373806	0.222455	10.0849	10.3212	0.0373806	-1.17794	1	1	1	---	---	BQ284908	Dr.122458	---	---	---	---	---
Dr.13949.1.A1_at	0.108913	0.0880523	0.0373862	0.222455	12.5705	12.3721	0.0373862	1.14744	1	1	1	zgc:110659	zgc:110659	BI842254	Dr.84482	550576	---	---	---	---
Dr.3933.1.A1_at	0.179539	0.111461	0.0376638	0.223757	8.71691	8.19147	0.0376638	1.43937	0.642857	0.928571	0.928571	wu:fc46b01	wu:fc46b01	AI883982	---	324873	---	---	---	---
Dr.8150.2.S1_a_at	0.00301119	0.0206502	0.0376873	0.223757	8.68941	8.13379	0.0376873	1.4698	0.571429	0.642857	0.642857	stat3	signal transduction and activation of transcription 3	BC045276.1	Dr.132860	30767	0001736 // establishment of planar polarity // inferred from mutant phenotype /// 0001837 // epithelial to mesenchymal transition // inferred from mutant phenotype /// 0006355 // regulation of transcription, DNA-dependent // inferred from electronic annotation /// 0007165 // signal transduction // inferred from electronic annotation /// 0008045 // motor axon guidance // inferred from mutant pheno…	0005634 // nucleus // inferred from electronic annotation	0003700 // transcription factor activity // inferred from electronic annotation /// 0004871 // signal transducer activity // inferred from electronic annotation /// 0005509 // calcium ion binding // inferred from electronic annotation /// 0005515 // protein binding // inferred from electronic annotation	---
Dr.22851.1.A1_at	0.0985883	0.0845872	0.0377794	0.224109	9.91603	9.66943	0.0377794	1.1864	1	1	1	wu:fc20c04	wu:fc20c04	AI641165	---	324148	---	---	---	---
Dr.6046.1.S1_a_at	0.0148287	0.0370308	0.0379953	0.225053	13.1404	13.2772	0.0379953	-1.09949	1	1	1	zgc:77262	zgc:77262	BI887620	Dr.6046	402952	---	---	0000166 // nucleotide binding // inferred from electronic annotation /// 0003676 // nucleic acid binding // inferred from electronic annotation	---
Dr.6375.1.S1_at	0.0413541	0.0568386	0.0381074	0.225403	11.9392	11.7722	0.0381074	1.12273	1	1	1	c20orf24	c20orf24 homolog (H. sapiens)	BC042320.1	Dr.150634	334006	---	---	---	---
Dr.6975.1.A1_at	0.0827885	0.0776688	0.0381674	0.225697	9.22501	8.77093	0.0381674	1.36992	0.928571	0.857143	0.928571	zgc:66107	zgc:66107	AW154235	Dr.6975	334471	0001756 // somitogenesis // inferred from mutant phenotype /// 0006396 // RNA processing // inferred from electronic annotation	0005634 // nucleus // inferred from electronic annotation /// 0030529 // ribonucleoprotein complex // inferred from electronic annotation	0003723 // RNA binding // inferred from electronic annotation	---
Dr.1199.1.S1_at	0.0376899	0.0542625	0.0383164	0.225697	13.5456	13.6332	0.0383164	-1.06258	1	1	1	uqcrfs1	ubiquinol-cytochrome c reductase, Rieske iron-sulfur polypeptide 1	BM037012	Dr.76290	406359	0006810 // transport // inferred from electronic annotation /// 0022900 // electron transport chain // inferred from electronic annotation /// 0055114 // oxidation reduction // inferred from electronic annotation	0005739 // mitochondrion // inferred from electronic annotation /// 0016020 // membrane // inferred from electronic annotation /// 0070469 // respiratory chain // inferred from electronic annotation	0005506 // iron ion binding // inferred from electronic annotation /// 0008121 // ubiquinol-cytochrome-c reductase activity // inferred from electronic annotation /// 0009055 // electron carrier activity // inferred from electronic annotation /// 0016491 // oxidoreductase activity // inferred from electronic annotation /// 0016679 // oxidoreductase activity, acting on diphenols and related substa…	---
Dr.18457.1.A1_at	0.215033	0.122618	0.0384455	0.225697	7.92917	8.31211	0.0384455	-1.30399	0.571429	0.571429	0.571429	zgc:110017	zgc:110017	BQ264006	Dr.86860	554134	---	0016021 // integral to membrane // inferred from electronic annotation	---	---
Dr.25770.1.S1_at	0.0339092	0.052073	0.0384567	0.225697	13.3794	13.5145	0.0384567	-1.09815	1	1	1	ctps	CTP synthase	BC050512.1	Dr.77079	322089	0006221 // pyrimidine nucleotide biosynthetic process // inferred from electronic annotation /// 0006541 // glutamine metabolic process // inferred from electronic annotation	---	0000166 // nucleotide binding // inferred from electronic annotation /// 0003824 // catalytic activity // inferred from electronic annotation /// 0003883 // CTP synthase activity // inferred from electronic annotation /// 0005524 // ATP binding // inferred from electronic annotation /// 0016874 // ligase activity // inferred from electronic annotation	---
Dr.16808.1.A1_at	0.614164	0.215323	0.038481	0.225697	9.38311	8.99482	0.038481	1.30884	0.928571	1	1	zgc:110234	zgc:110234	BI983378	Dr.151733	550330	---	0005576 // extracellular region // inferred from electronic annotation	0005509 // calcium ion binding // inferred from electronic annotation	---
Dr.13270.1.A1_at	0.0597809	0.0676167	0.0384867	0.225697	7.94829	7.47972	0.0384867	1.38374	0.142857	0.428571	0.428571	---	---	BI885444	Dr.123030	---	---	---	---	---
Dr.1348.1.S1_at	0.095431	0.0833586	0.0385223	0.225697	15.3451	15.4836	0.0385223	-1.10074	1	1	1	pcna	proliferating cell nuclear antigen	NM_131404.1	Dr.35605	30678	0006260 // DNA replication // inferred from electronic annotation /// 0006275 // regulation of DNA replication // inferred from electronic annotation /// 0006950 // response to stress // inferred from direct assay /// 0009617 // response to bacterium // inferred from direct assay	0005634 // nucleus // inferred from direct assay /// 0005634 // nucleus // inferred from electronic annotation /// 0043626 // PCNA complex // inferred from electronic annotation	0003677 // DNA binding // inferred from electronic annotation /// 0030337 // DNA polymerase processivity factor activity // inferred from electronic annotation	---
Dr.15362.1.S1_at	0.939499	0.281237	0.0385522	0.225697	8.32042	7.76948	0.0385522	1.46504	0.285714	0.571429	0.571429	zgc:110256	zgc:110256	BM154752	Dr.76561	550283	---	0016020 // membrane // inferred from electronic annotation /// 0016021 // integral to membrane // inferred from electronic annotation	---	---
Dr.5047.1.A1_at	0.22459	0.125957	0.0385805	0.225697	9.18038	8.96277	0.0385805	1.16281	1	0.857143	1	wu:fc01e05	wu:fc01e05	BI866952	---	323520	---	---	---	---
Dr.994.2.S1_at	0.698799	0.232448	0.038622	0.225697	14.8807	14.6887	0.038622	1.14237	1	1	1	zgc:195154	zgc:195154	AL730878	Dr.104772	793949	0007010 // cytoskeleton organization // inferred from electronic annotation /// 0030036 // actin cytoskeleton organization // inferred from electronic annotation /// 0042989 // sequestering of actin monomers // inferred from electronic annotation	0005737 // cytoplasm // inferred from electronic annotation	0003779 // actin binding // inferred from electronic annotation	---
Dr.26353.1.A1_at	0.163451	0.106072	0.0386324	0.225697	6.216	7.5982	0.0386324	-2.60665	0.428571	0	0.428571	zgc:172295	Zgc:172295	BG891854	Dr.90487	100136866	0005975 // carbohydrate metabolic process // inferred from electronic annotation /// 0006072 // glycerol-3-phosphate metabolic process // inferred from electronic annotation	---	0004370 // glycerol kinase activity // inferred from electronic annotation /// 0016301 // kinase activity // inferred from electronic annotation /// 0016740 // transferase activity // inferred from electronic annotation /// 0016773 // phosphotransferase activity, alcohol group as acceptor // inferred from electronic annotation	---
Dr.21450.1.A1_x_at	0.56063	0.204588	0.0387208	0.226042	8.73621	9.23442	0.0387208	-1.41246	0.714286	0.571429	0.714286	wu:fc11g08	wu:fc11g08	AI601783	---	323848	---	---	---	---
Dr.5197.1.A1_at	0.0317313	0.0504027	0.0387764	0.226147	8.47297	9.00168	0.0387764	-1.44263	0.714286	0.571429	0.714286	wu:fc31d03	wu:fc31d03	AI721706	---	324512	---	---	---	---
Dr.13743.2.A1_a_at	0.326998	0.152299	0.0388236	0.226147	7.87017	7.07177	0.0388236	1.73917	0.142857	0.571429	0.571429	LOC797085	similar to alveolin	BQ616045	Dr.116786	797085	0006508 // proteolysis // inferred from electronic annotation	---	0004222 // metalloendopeptidase activity // inferred from electronic annotation	---
Dr.25156.2.A1_x_at	0.00540614	0.0253128	0.0390229	0.226833	9.92407	9.66945	0.0390229	1.19302	1	1	1	wu:fd20g04	wu:fd20g04	BG303513	---	794302	---	---	---	---
Dr.18540.3.A1_at	0.0895547	0.0808697	0.0390366	0.226833	10.0101	10.2502	0.0390366	-1.18111	1	1	1	---	---	BI883285	Dr.114218	---	---	---	---	---
Dr.7799.1.A1_at	0.273655	0.13944	0.0390685	0.226903	7.94629	7.4794	0.0390685	1.38213	0	0.428571	0.428571	zgc:56136	Zgc:56136	BM183918	Dr.18410	393167	---	---	---	---
Dr.16984.1.A1_s_at	0.0113153	0.0333785	0.0391181	0.226903	9.06179	8.7913	0.0391181	1.20622	0.928571	1	1	wdr92	WD repeat domain 92	BM025856	Dr.43384	550284	0006915 // apoptosis // inferred from electronic annotation	---	---	---
Dr.16296.2.A1_x_at	0.155499	0.103397	0.0391851	0.226903	9.47436	9.0957	0.0391851	1.30013	0.857143	1	1	---	---	BI326594	---	---	---	---	---	---
Dr.14525.1.A1_at	0.0140718	0.0361691	0.039204	0.226903	10.2421	10.4492	0.039204	-1.15438	1	1	1	ttc26	tetratricopeptide repeat domain 26	BM777126	Dr.14525	494074	---	---	0005488 // binding // inferred from electronic annotation	---
Dr.20373.1.S2_at	0.0566349	0.0660742	0.0392915	0.226903	7.80808	7.20005	0.0392915	1.52418	0.285714	0.428571	0.428571	mdka	midkine-related growth factor	CD014404	Dr.31448	30277	0001841 // neural tube formation // inferred from mutant phenotype	---	0008083 // growth factor activity // inferred from electronic annotation	---
Dr.5851.1.S1_at	0.0394883	0.0554338	0.039294	0.226903	10.757	10.9186	0.039294	-1.11852	1	1	1	zgc:65979	zgc:65979	BM184088	Dr.5851	337461	0006810 // transport // inferred from electronic annotation /// 0015031 // protein transport // inferred from electronic annotation /// 0051028 // mRNA transport // inferred from electronic annotation /// 0055085 // transmembrane transport // inferred from electronic annotation /// 0065002 // intracellular protein transmembrane transport // inferred from electronic annotation	0005634 // nucleus // inferred from electronic annotation /// 0005643 // nuclear pore // inferred from electronic annotation	---	---
[truncated: 6,998 more rows]

## Sheet: description
Probe set	Affymetrix probe set name
p-value (Group)	significance of group (1,2,3,4,5,6,8) pairs of samples
FDR (group)	False discovery rate for group
p-value (treatment)	significance of treatment alcohol vs. control
FDR (treatment)	False discovery rate for treatment
[truncated: 16 more rows]

## Sheet: Analysis
Analysis
[truncated: 19 more rows]

## Sheet: QC parameters
	target	scaling factor	% called present	mean signal for present probe sets
[truncated: 23 more rows]
